# Supplementary material for: Poly[[tetra­aqua­di-μ4-oxalato-μ2-oxalato-dineo­dymium(III)] dihydrate]
Source: Acta Crystallogr Sect E Struct Rep Online. 2012 Feb 17;68(Pt 3):m289. doi: 10.1107/S1600536812005016 (PMC3297245; doi:10.1107/S1600536812005016)
Supplement: Supplementary file 1 [file e-68-0m289-sup1.cif]

##############################################################################
#                                                                            #
# This CIF contains the data in a paper accepted for publication in          #
# Acta Crystallographica Section E. It conforms to the requirements of       #
# Notes for Authors for Acta Crystallographica Section E, and has been       #
# peer reviewed under the auspices of the IUCr Commission on Journals.       #
#                                                                            #
# Full details of the Crystallographic Information File format               #
# are given in the paper "The Crystallographic Information File (CIF):       #
# a New Standard Archive File for Crystallography" by S. R. Hall, F. H.      #
# Allen and I. D. Brown [Acta Cryst. (1991), A47, 655-685].                  #
#                                                                            #
# The current version of the core CIF dictionary is obtainable from          #
# ftp://ftp.iucr.org/pub/cif_core.dic.                                       #
#                                                                            #
# Software is freely available for graphical display of the structure(s)     #
# in this CIF. For information consult the CIF software page                 #
# http://www.iucr.org/resources/cif/software.                                #
#                                                                            #
# This file may be used for bona fide research purposes within the           #
# scientific community so long as proper attribution is given to the journal # 
# article from which it was obtained.                                        #
#                                                                            #
##############################################################################
data_I
_audit_creation_method     SHELXL-97
_chemical_name_systematic
;
Poly[[tetraaquadi-\m~4~-oxalato-\m~2~-oxalato-dineodymium(III)] dihydrate]
;
_chemical_name_common     ?
_chemical_formula_moiety     'C6 H8 Nd2 O16, 2(H2 O)'
_chemical_formula_sum     'C6 H12 Nd2 O18'
_chemical_formula_iupac     '[Nd2 (C2 O4)3 (H2 O)4], 2H2 O'
_chemical_formula_weight     660.64
_chemical_melting_point     ?
_symmetry_cell_setting     triclinic
_symmetry_space_group_name_H-M     'P -1'
_symmetry_space_group_name_Hall     '-P 1'
loop_
    _symmetry_equiv_pos_as_xyz
    'x, y, z'
    '-x, -y, -z'
_cell_length_a     6.036(3)
_cell_length_b     7.603(3)
_cell_length_c     8.906(4)
_cell_angle_alpha     98.386(6)
_cell_angle_beta     99.742(3)
_cell_angle_gamma     96.802(5)
_cell_volume     394.2(3)
_cell_formula_units_Z     1
_cell_measurement_reflns_used     1101
_cell_measurement_theta_min     2.3543
_cell_measurement_theta_max     27.4758
_cell_measurement_temperature     293(2)
_cell_special_details     ?
_exptl_crystal_description     'Prism'
_exptl_crystal_colour     'Pink'
_exptl_crystal_size_max     0.05
_exptl_crystal_size_mid     0.05
_exptl_crystal_size_min     0.05
_exptl_crystal_density_diffrn     2.783
_exptl_crystal_density_meas     ?
_exptl_crystal_density_method     'not measured'
_exptl_crystal_F_000     312
_exptl_absorpt_coefficient_mu     6.611
_exptl_absorpt_correction_type     multi-scan
_exptl_absorpt_process_details     '(SADABS; Sheldrick, 2004)'
_exptl_absorpt_correction_T_min     0.7584
_exptl_absorpt_correction_T_max     1.0000
_exptl_special_details     ?
_diffrn_ambient_temperature     293(2)
_diffrn_radiation_type     MoK\a
_diffrn_radiation_wavelength     0.71073
_diffrn_radiation_source     'fine-focus sealed tube'
_diffrn_radiation_monochromator     graphite
_diffrn_measurement_device_type     'Rigaku SCXmini'
_diffrn_measurement_device     'area detector'
_diffrn_measurement_method   '\w scans'
_diffrn_detector_area_resol_mean     .
_diffrn_reflns_number     2997
_diffrn_reflns_av_R_equivalents     0.0187
_diffrn_reflns_av_sigmaI/netI     0.0290
_diffrn_reflns_theta_min     3.29
_diffrn_reflns_theta_max     27.48
_diffrn_reflns_theta_full     27.48
_diffrn_measured_fraction_theta_max     0.949
_diffrn_measured_fraction_theta_full     0.949
_diffrn_reflns_limit_h_min     -7
_diffrn_reflns_limit_h_max     7
_diffrn_reflns_limit_k_min     -9
_diffrn_reflns_limit_k_max     9
_diffrn_reflns_limit_l_min     -11
_diffrn_reflns_limit_l_max     11
_diffrn_standards_number     .
_diffrn_standards_interval_count     .
_diffrn_standards_interval_time     .
_diffrn_standards_decay_%     .
_refine_special_details
;
Refinement of <i>F</i>^2^ against ALL reflections. The weighted <i>R</i>-factor
<i>wR</i> and goodness of fit <i>S</i> are based on <i>F</i>^2^, conventional
<i>R</i>-factors <i>R</i> are based on <i>F</i>, with <i>F</i> set to zero for
negative <i>F</i>^2^. The threshold expression of <i>F</i>^2^ >
\s(<i>F</i>^2^) is used only for calculating <i>R</i>-factors(gt) <i>etc</i>.
and is not relevant to the choice of reflections for refinement.
<i>R</i>-factors based on <i>F</i>^2^ are statistically about twice as large
as those based on <i>F</i>, and <i>R</i>- factors based on ALL data will be
even larger.
;
_reflns_number_total     1721
_reflns_number_gt     1600
_reflns_threshold_expression     I>2\s(I)
_refine_ls_structure_factor_coef     Fsqd
_refine_ls_matrix_type     full
_refine_ls_R_factor_all     0.0218
_refine_ls_R_factor_gt     0.0190
_refine_ls_wR_factor_gt     0.0435
_refine_ls_wR_factor_ref     0.0446
_refine_ls_goodness_of_fit_ref     1.035
_refine_ls_restrained_S_all     1.034
_refine_ls_number_reflns     1721
_refine_ls_number_parameters     137
_refine_ls_number_restraints     9
_refine_ls_hydrogen_treatment     refall
_refine_ls_weighting_scheme     calc
_refine_ls_weighting_details
         'calc w=1/[\s^2^(Fo^2^)+(0.0267P)^2^+0.0000P] where P=(Fo^2^+2Fc^2^)/3'
_atom_sites_solution_hydrogens     geom
_atom_sites_solution_primary     direct
_atom_sites_solution_secondary     difmap
_refine_ls_shift/su_max     0.001
_refine_ls_shift/su_mean     0.000
_refine_diff_density_max     1.013
_refine_diff_density_min     -1.060
_refine_ls_extinction_method     'SHELXL97 (Sheldrick, 2008)'
_refine_ls_extinction_coef     0.0250(12)
_refine_ls_extinction_expression
                                  'Fc^*^=kFc[1+0.001xFc^2^\l^3^/sin(2\q)]^-1/4^'
loop_
    _atom_type_symbol
    _atom_type_description
    _atom_type_scat_dispersion_real
    _atom_type_scat_dispersion_imag
    _atom_type_scat_source
    'C' 'C' 0.0033 0.0016
                         'International Tables Vol C Tables 4.2.6.8 and 6.1.1.4'
    'H' 'H' 0.0000 0.0000
                         'International Tables Vol C Tables 4.2.6.8 and 6.1.1.4'
    'O' 'O' 0.0106 0.0060
                         'International Tables Vol C Tables 4.2.6.8 and 6.1.1.4'
    'Nd' 'Nd' -0.1943 3.0179
                         'International Tables Vol C Tables 4.2.6.8 and 6.1.1.4'
_computing_data_collection     'CrystalClear (Rigaku, 2007)'
_computing_cell_refinement     'CrystalClear (Rigaku, 2007)'
_computing_data_reduction     'CrystalClear (Rigaku, 2007)'
_computing_structure_solution     'SHELXS97 (Sheldrick, 2008)'
_computing_structure_refinement     'SHELXL97 (Sheldrick, 2008)'
_computing_molecular_graphics     'SHELXTL (Sheldrick, 2008)'
_computing_publication_material     'SHELXTL (Sheldrick, 2008)'
loop_
    _atom_site_type_symbol
    _atom_site_label
    _atom_site_fract_x
    _atom_site_fract_y
    _atom_site_fract_z
    _atom_site_U_iso_or_equiv
    _atom_site_adp_type
    _atom_site_calc_flag
    _atom_site_refinement_flags
    _atom_site_occupancy
    _atom_site_symmetry_multiplicity
    _atom_site_disorder_assembly
    _atom_site_disorder_group
    Nd Nd 0.50918(3) 0.80732(2) 0.795455(19) 0.01243(9) Uani d . 1 1 . .
    O O1 0.3007(4) 0.6414(3) 0.9553(3) 0.0197(5) Uani d . 1 1 . .
    O O2 0.2687(4) 1.0032(3) 0.9482(3) 0.0159(5) Uani d . 1 1 . .
    O O3 0.6296(4) 0.7244(3) 0.5432(3) 0.0194(5) Uani d . 1 1 . .
    O O4 0.7188(4) 0.5888(3) 0.9155(3) 0.0218(5) Uani d . 1 1 . .
    O O5 0.9212(4) 0.8988(3) 0.8085(3) 0.0210(5) Uani d . 1 1 . .
    O O6 0.3574(5) 0.4917(3) 0.6531(3) 0.0227(5) Uani d . 1 1 . .
    C C1 0.3797(6) 0.5159(4) 1.0114(4) 0.0160(7) Uani d . 1 1 . .
    C C2 0.0540(5) 0.9720(4) 0.9295(4) 0.0138(6) Uani d . 1 1 . .
    C C3 0.5789(6) 0.5661(4) 0.4686(4) 0.0163(7) Uani d . 1 1 . .
    O O1W 0.1774(4) 0.8272(4) 0.5951(3) 0.0303(7) Uani d D 1 1 . .
    H H1 0.052(5) 0.846(6) 0.618(5) 0.045 Uiso d D 1 1 . .
    H H2 0.145(7) 0.765(6) 0.509(3) 0.045 Uiso d D 1 1 . .
    O O2W 0.5617(5) 1.0983(4) 0.7077(3) 0.0283(6) Uani d D 1 1 . .
    H H3 0.461(5) 1.144(6) 0.658(5) 0.042 Uiso d D 1 1 . .
    H H4 0.680(4) 1.171(5) 0.722(6) 0.042 Uiso d D 1 1 . .
    O O3W 0.0780(5) 0.6307(4) 0.2901(4) 0.0390(8) Uani d D 1 1 . .
    H H5 0.105(8) 0.550(6) 0.226(5) 0.059 Uiso d D 1 1 . .
    H H6 -0.065(3) 0.620(7) 0.277(6) 0.059 Uiso d D 1 1 . .
loop_
    _atom_site_aniso_label
    _atom_site_aniso_U_11
    _atom_site_aniso_U_22
    _atom_site_aniso_U_33
    _atom_site_aniso_U_12
    _atom_site_aniso_U_13
    _atom_site_aniso_U_23
    Nd 0.01250(11) 0.01253(11) 0.01129(11) -0.00015(6) 0.00267(6) -0.00003(6)
    O1 0.0213(13) 0.0226(13) 0.0199(12) 0.0078(10) 0.0081(10) 0.0099(10)
    O2 0.0100(11) 0.0192(12) 0.0172(11) 0.0004(9) 0.0032(9) -0.0006(9)
    O3 0.0231(13) 0.0158(12) 0.0170(12) -0.0022(10) 0.0058(10) -0.0027(10)
    O4 0.0176(13) 0.0249(13) 0.0272(13) 0.0047(10) 0.0086(10) 0.0123(11)
    O5 0.0137(11) 0.0311(14) 0.0140(11) -0.0038(10) 0.0023(9) -0.0034(10)
    O6 0.0303(14) 0.0191(12) 0.0172(12) -0.0045(10) 0.0128(10) -0.0047(10)
    C1 0.0177(17) 0.0169(16) 0.0125(15) 0.0023(13) 0.0028(13) -0.0001(13)
    C2 0.0131(15) 0.0123(14) 0.0153(16) 0.0008(12) 0.0025(12) 0.0014(13)
    C3 0.0155(16) 0.0179(17) 0.0135(15) 0.0021(13) 0.0000(12) 0.0000(13)
    O1W 0.0161(13) 0.0518(19) 0.0197(13) 0.0077(12) 0.0025(10) -0.0053(13)
    O2W 0.0261(15) 0.0227(14) 0.0342(16) -0.0029(11) -0.0005(12) 0.0112(12)
    O3W 0.0284(16) 0.0440(18) 0.0356(17) -0.0137(14) 0.0118(13) -0.0141(14)
_geom_special_details
;
All e.s.d.'s (except the e.s.d. in the dihedral angle between two l.s. planes)
are estimated using the full covariance matrix. The cell e.s.d.'s are taken
into account individually in the estimation of e.s.d.'s in distances, angles
and torsion angles; correlations between e.s.d.'s in cell parameters are only
used when they are defined by crystal symmetry. An approximate (isotropic)
treatment of cell e.s.d.'s is used for estimating e.s.d.'s involving l.s.
planes.
;
loop_
    _geom_bond_atom_site_label_1
    _geom_bond_atom_site_label_2
    _geom_bond_site_symmetry_2
    _geom_bond_distance
    _geom_bond_publ_flag
    Nd O1 . 2.441(3) ?
    Nd O2W . 2.455(3) ?
    Nd O4 . 2.462(3) ?
    Nd O5 . 2.480(3) ?
    Nd O1W . 2.481(3) ?
    Nd O3 . 2.494(3) ?
    Nd O6 . 2.530(3) ?
    Nd O2 2_677 2.576(2) ?
    Nd O2 . 2.601(2) ?
    O1 C1 . 1.246(4) ?
    O2 C2 . 1.267(4) ?
    O2 Nd 2_677 2.576(2) ?
    O3 C3 . 1.263(4) ?
    O4 C1 2_667 1.258(5) ?
    O5 C2 1_655 1.241(4) ?
    O6 C3 2_666 1.248(4) ?
    C1 O4 2_667 1.258(5) ?
    C1 C1 2_667 1.542(7) ?
    C2 O5 1_455 1.241(4) ?
    C2 C2 2_577 1.539(6) ?
    C3 O6 2_666 1.248(4) ?
    C3 C3 2_666 1.532(7) ?
    O1W H1 . 0.839(19) ?
    O1W H2 . 0.823(19) ?
    O2W H3 . 0.830(18) ?
    O2W H4 . 0.827(19) ?
    O3W H5 . 0.824(19) ?
    O3W H6 . 0.845(19) ?
loop_
    _geom_angle_atom_site_label_1
    _geom_angle_atom_site_label_2
    _geom_angle_atom_site_label_3
    _geom_angle_site_symmetry_1
    _geom_angle_site_symmetry_3
    _geom_angle
    _geom_angle_publ_flag
    O1 Nd O2W . . 142.79(9) ?
    O1 Nd O4 . . 66.13(8) ?
    O2W Nd O4 . . 142.62(9) ?
    O1 Nd O5 . . 132.18(8) ?
    O2W Nd O5 . . 71.58(9) ?
    O4 Nd O5 . . 71.43(9) ?
    O1 Nd O1W . . 97.08(10) ?
    O2W Nd O1W . . 70.46(10) ?
    O4 Nd O1W . . 142.10(10) ?
    O5 Nd O1W . . 130.44(10) ?
    O1 Nd O3 . . 134.13(8) ?
    O2W Nd O3 . . 77.81(9) ?
    O4 Nd O3 . . 92.73(9) ?
    O5 Nd O3 . . 67.13(8) ?
    O1W Nd O3 . . 74.66(9) ?
    O1 Nd O6 . . 70.15(8) ?
    O2W Nd O6 . . 132.48(9) ?
    O4 Nd O6 . . 69.77(9) ?
    O5 Nd O6 . . 114.40(8) ?
    O1W Nd O6 . . 72.59(10) ?
    O3 Nd O6 . . 64.28(8) ?
    O1 Nd O2 . 2_677 85.95(9) ?
    O2W Nd O2 . 2_677 81.77(9) ?
    O4 Nd O2 . 2_677 77.35(8) ?
    O5 Nd O2 . 2_677 63.77(7) ?
    O1W Nd O2 . 2_677 137.60(8) ?
    O3 Nd O2 . 2_677 130.55(8) ?
    O6 Nd O2 . 2_677 144.97(8) ?
    O1 Nd O2 . . 67.11(8) ?
    O2W Nd O2 . . 75.84(10) ?
    O4 Nd O2 . . 120.99(8) ?
    O5 Nd O2 . . 122.26(8) ?
    O1W Nd O2 . . 76.88(8) ?
    O3 Nd O2 . . 146.24(8) ?
    O6 Nd O2 . . 122.82(8) ?
    O2 Nd O2 2_677 . 65.42(9) ?
    C1 O1 Nd . . 120.1(2) ?
    C2 O2 Nd . 2_677 118.3(2) ?
    C2 O2 Nd . . 123.74(19) ?
    Nd O2 Nd 2_677 . 114.58(8) ?
    C3 O3 Nd . . 121.0(2) ?
    C1 O4 Nd 2_667 . 119.4(2) ?
    C2 O5 Nd 1_655 . 123.2(2) ?
    C3 O6 Nd 2_666 . 120.3(2) ?
    O1 C1 O4 . 2_667 126.2(3) ?
    O1 C1 C1 . 2_667 117.3(4) ?
    O4 C1 C1 2_667 2_667 116.5(4) ?
    O5 C2 O2 1_455 . 126.3(3) ?
    O5 C2 C2 1_455 2_577 116.4(4) ?
    O2 C2 C2 . 2_577 117.2(3) ?
    O6 C3 O3 2_666 . 125.9(3) ?
    O6 C3 C3 2_666 2_666 117.0(4) ?
    O3 C3 C3 . 2_666 117.1(4) ?
    Nd O1W H1 . . 122(3) ?
    Nd O1W H2 . . 124(3) ?
    H1 O1W H2 . . 105(3) ?
    Nd O2W H3 . . 126(3) ?
    Nd O2W H4 . . 128(3) ?
    H3 O2W H4 . . 106(3) ?
    H5 O3W H6 . . 105(3) ?
loop_
    _geom_hbond_atom_site_label_D
    _geom_hbond_atom_site_label_H
    _geom_hbond_atom_site_label_A
    _geom_hbond_site_symmetry_A
    _geom_hbond_distance_DH
    _geom_hbond_distance_HA
    _geom_hbond_distance_DA
    _geom_hbond_angle_DHA
    O1W H1 O5 1_455 0.839(19) 2.00(3) 2.681(4) 138(4)
    O1W H1 O3 1_455 0.839(19) 2.55(3) 3.244(4) 141(4)
    O1W H2 O3W . 0.823(19) 2.012(19) 2.833(4) 175(5)
    O2W H3 O3 2_676 0.830(18) 2.20(3) 2.919(4) 145(4)
    O2W H4 O3W 2_676 0.827(19) 2.00(2) 2.809(4) 165(4)
    O3W H5 O4 2_666 0.824(19) 2.04(2) 2.827(4) 159(5)
    O3W H6 O6 2_566 0.845(19) 2.10(4) 2.835(4) 146(5)
_iucr_refine_instructions_details
;
TITL 1 in P-1
CELL 0.71073   6.0356   7.6035   8.9061  98.386  99.742  96.802
ZERR    2.00   0.0025   0.0031   0.0037   0.006   0.003   0.005
LATT  1
SFAC C H O ND
UNIT 6 12 18 2
OMIT 0   0   1
OMIT 0  -2   1
L.S. 4
BOND $H
FMAP 2
PLAN 5
ACTA
htab
EQIV $1 x-1, y, z
EQIV $2 -x+1, -y+2, -z+1
EQIV $3 -x+1, -y+1, -z+1
EQIV $4 -x, -y+1, -z+1
HTAB O1W O5_$1
HTAB O1W O3_$1
HTAB O1W O3W
HTAB O2W O3_$2
HTAB O2W O3W_$2
HTAB O3W O4_$3
HTAB O3W O6_$4
DFIX 0.85 O1W H1 O1W H2 O2W H3 O2W H4 O3W H5 O3W H6
DFIX 1.32 H1 H2 H3 H4 H5 H6
WGHT    0.026700
EXTI    0.025002
FVAR       0.43659
ND    4    0.509178    0.807316    0.795455    11.00000    0.01250    0.01253 =
         0.01129   -0.00003    0.00267   -0.00015
O1    3    0.300704    0.641353    0.955316    11.00000    0.02133    0.02261 =
         0.01985    0.00994    0.00815    0.00780
O2    3    0.268650    1.003157    0.948158    11.00000    0.01004    0.01916 =
         0.01716   -0.00061    0.00320    0.00042
O3    3    0.629649    0.724358    0.543246    11.00000    0.02306    0.01581 =
         0.01699   -0.00274    0.00580   -0.00222
O4    3    0.718811    0.588845    0.915467    11.00000    0.01760    0.02495 =
         0.02720    0.01227    0.00857    0.00470
O5    3    0.921206    0.898818    0.808470    11.00000    0.01370    0.03111 =
         0.01397   -0.00343    0.00226   -0.00375
O6    3    0.357351    0.491750    0.653087    11.00000    0.03026    0.01905 =
         0.01717   -0.00474    0.01277   -0.00454
C1    1    0.379651    0.515851    1.011360    11.00000    0.01773    0.01688 =
         0.01248   -0.00007    0.00280    0.00227
C2    1    0.054007    0.972003    0.929509    11.00000    0.01313    0.01232 =
         0.01530    0.00137    0.00250    0.00077
C3    1    0.578928    0.566098    0.468619    11.00000    0.01551    0.01793 =
         0.01352    0.00003   -0.00001    0.00206
O1W   3    0.177427    0.827242    0.595118    11.00000    0.01612    0.05184 =
         0.01972   -0.00527    0.00247    0.00775
H1    2    0.051993    0.845636    0.618011    11.00000   -1.50000
H2    2    0.145362    0.764717    0.508630    11.00000   -1.50000
O2W   3    0.561693    1.098260    0.707715    11.00000    0.02614    0.02271 =
         0.03416    0.01123   -0.00046   -0.00289
H3    2    0.460930    1.143858    0.658049    11.00000   -1.50000
H4    2    0.679516    1.171006    0.722090    11.00000   -1.50000
O3W   3    0.078029    0.630678    0.290085    11.00000    0.02843    0.04396 =
         0.03562   -0.01409    0.01183   -0.01372
H5    2    0.104611    0.549527    0.226480    11.00000   -1.50000
H6    2   -0.065256    0.619950    0.276762    11.00000   -1.50000
HKLF 4
REM  1 in P-1
REM R1 =  0.0190 for   1600 Fo > 4sig(Fo)  and  0.0218 for all   1721 data
REM    137 parameters refined using      9 restraints
END
WGHT      0.0260      0.0000
REM Highest difference peak  1.013,  deepest hole -1.060,  1-sigma level  0.139
Q1    1   0.4710  0.5739  0.6157  11.00000  0.05    1.01
Q2    1   0.5000  0.5000  1.0000  10.50000  0.05    0.53
Q3    1   0.7879  1.0989  0.6478  11.00000  0.05    0.48
Q4    1   0.4006  0.8364  0.6735  11.00000  0.05    0.47
Q5    1   0.7879  0.5232  0.8975  11.00000  0.05    0.46
;
data_global
_journal_date_recd_electronic     2011-11-24
_journal_date_accepted     2012-02-05
_journal_name_full     'Acta Crystallographica, Section E'
_journal_year     2012
_journal_volume     68
_journal_issue      3
_journal_page_first     m289
_journal_page_last     m289
_journal_paper_category     QM
_journal_paper_doi     10.1107/S1600536812005016
_journal_coeditor_code     FI2122
_publ_contact_author_name     'Gao-Juan Cao'
_publ_contact_author_address
;
College of Life Science, Fujian Agriculture and Forestry University, Fuzhou,
Fujian 350002, People's Republic of China
;
_publ_contact_author_email     '59514683@qq.com'
_publ_contact_author_fax     ?
_publ_contact_author_phone     ?
_publ_section_title
;
Poly[[tetraaquadi-\m~4~-oxalato-\m~2~-oxalato-dineodymium(III)] dihydrate]
;
loop_
    _publ_author_name
    _publ_author_footnote
    _publ_author_address
    'Cao, Gao-Juan' .
;
College of Life Science, Fujian Agriculture and Forestry University, Fuzhou,
Fujian 350002, People's Republic of China
;
    'Rong, Cheng' .
;
Key Laboratory of Biopesticide and Chemical Biology, Ministry of Education,
Fujian Agriculture and Forestry University, Fuzhou, Fujian 350002,
People's Republic of China
;
    'Li, Qing-lu' .
;
Key Laboratory of Biopesticide and Chemical Biology, Ministry of Education,
Fujian Agriculture and Forestry University, Fuzhou, Fujian 350002,
People's Republic of China
;
    'Jiang, Wen-Jing' .
;
Key Laboratory of Biopesticide and Chemical Biology, Ministry of Education,
Fujian Agriculture and Forestry University, Fuzhou, Fujian 350002,
People's Republic of China
;
