# Supplementary material for: Poly[[tetra­aqua­di-μ4-oxalato-μ2-oxalato-dineo­dymium(III)] dihydrate]
Source: Acta Crystallogr Sect E Struct Rep Online. 2012 Feb 17;68(Pt 3):m289. doi: 10.1107/S1600536812005016 (PMC3297245; doi:10.1107/S1600536812005016)
Supplement: Supplementary file 2 [file e-68-0m289-Isup2.hkl]

# 
# h,k,l, Fc-squared, Fo-squared, sigma(Fo-squared) and status flag 
# 
data_I
_shelx_title ' 1 in P-1' 
_shelx_refln_list_code          4 
_shelx_F_calc_maximum      136.16 
_exptl_crystal_F_000       312.00 
_reflns_d_resolution_high  0.7702 
 
loop_ 
 _symmetry_equiv_pos_as_xyz 
 'x, y, z' 
 '-x, -y, -z' 
 
_cell_length_a     6.0356 
_cell_length_b     7.6035 
_cell_length_c     8.9061 
_cell_angle_alpha  98.386 
_cell_angle_beta   99.742 
_cell_angle_gamma  96.802 
 
_shelx_F_squared_multiplier     1.000 
 
loop_ 
 _refln_index_h 
 _refln_index_k 
 _refln_index_l 
 _refln_F_squared_calc 
 _refln_F_squared_meas 
 _refln_F_squared_sigma 
 _refln_observed_status 
   1   0   0    15579.92    15081.51    578.61 o 
   2   0   0     7948.70     7612.47     98.43 o 
   3   0   0     3490.74     3416.79     59.47 o 
   4   0   0     3537.49     3509.77     96.22 o 
   5   0   0     3876.36     3799.05     82.87 o 
   6   0   0     1374.75     1352.66     60.25 o 
   7   0   0     1444.75     1473.66     64.28 o 
  -7   1   0       23.41       45.81     25.50 o 
  -6   1   0        0.07       18.94     17.31 o 
  -3   1   0     1079.71     1056.24     24.09 o 
  -2   1   0      339.02      311.40     13.09 o 
  -1   1   0      139.64      124.15      5.90 o 
   1   1   0       46.07       58.69      6.61 o 
   2   1   0     5025.20     5213.43     69.94 o 
   3   1   0     3930.49     3998.52    110.04 o 
   4   1   0     2128.11     2146.97     36.76 o 
   5   1   0     1262.33     1257.84     27.76 o 
   6   1   0      652.47      671.99     39.46 o 
   7   1   0      525.37      525.95     34.83 o 
  -7   2   0     1420.97     1376.92     44.14 o 
  -6   2   0     2948.85     2870.21     82.31 o 
  -5   2   0     2457.29     2534.02     61.42 o 
  -4   2   0     1300.67     1221.03     33.93 o 
  -3   2   0     7438.96     7248.42    139.28 o 
  -2   2   0     3263.39     2947.04     70.99 o 
  -1   2   0     3847.58     3646.84     59.40 o 
   0   2   0     1607.61     1549.36     18.53 o 
   1   2   0     4937.90     5022.99     94.65 o 
   2   2   0     5990.03     6424.76     85.98 o 
   3   2   0     3100.25     3280.14     58.74 o 
   4   2   0     2908.75     2861.81     48.67 o 
   5   2   0      689.33      697.32     25.17 o 
   6   2   0      966.88      912.30     45.44 o 
   7   2   0      415.72      414.00     37.12 o 
  -7   3   0      648.75      644.64     27.14 o 
  -6   3   0     1676.21     1745.06     35.53 o 
  -5   3   0      900.98      900.34     46.03 o 
  -4   3   0     1080.66     1062.22     64.69 o 
  -3   3   0     3863.10     3889.85     77.68 o 
  -2   3   0     4496.38     4324.80     59.31 o 
  -1   3   0     8411.18     8007.58     84.80 o 
   0   3   0     6489.88     6434.89     84.45 o 
   1   3   0     8554.23     8887.07    163.27 o 
   2   3   0     8117.77     8634.56    114.73 o 
   3   3   0     7251.86     7721.34    106.35 o 
   4   3   0     2528.75     2571.14     42.28 o 
   5   3   0     1480.22     1512.74     36.18 o 
   6   3   0     2103.84     1977.37     75.70 o 
  -7   4   0      558.79      562.09     52.21 o 
  -6   4   0      786.49      801.35     22.41 o 
  -5   4   0      475.98      453.76     16.62 o 
  -4   4   0      172.93      195.72     15.61 o 
  -3   4   0      111.99      113.42      9.65 o 
  -2   4   0      585.36      580.84     17.94 o 
  -1   4   0      881.09      864.83     13.05 o 
   0   4   0       39.98       40.80     13.46 o 
   1   4   0      271.04      261.19     18.13 o 
   2   4   0      226.24      215.30     11.67 o 
   3   4   0      149.82      169.99     19.25 o 
   4   4   0       76.03       73.65     15.85 o 
   5   4   0      537.08      530.70     61.30 o 
   6   4   0      101.85      106.61     29.29 o 
  -7   5   0      702.53      683.92     27.38 o 
  -6   5   0     1325.96     1365.96     33.36 o 
  -5   5   0     3184.81     3243.03     48.50 o 
  -4   5   0     5034.07     5025.29     54.61 o 
  -3   5   0     4407.22     4398.38     66.20 o 
  -2   5   0     2086.88     1953.92     25.21 o 
  -1   5   0     1731.45     1616.47     26.67 o 
   0   5   0     4682.67     4822.96     75.11 o 
   1   5   0     4800.88     4932.97     88.76 o 
   2   5   0     2929.11     3145.12     61.85 o 
   3   5   0     3188.95     3324.13     50.86 o 
   4   5   0     3278.82     3439.62     61.59 o 
   5   5   0     1831.90     1747.87    104.37 o 
  -6   6   0      136.75      110.01     17.13 o 
  -5   6   0      179.38      195.87     17.22 o 
  -4   6   0      107.26      102.99     12.92 o 
  -3   6   0      647.13      631.10     17.49 o 
  -2   6   0      309.99      299.69     16.81 o 
  -1   6   0     1421.84     1425.29     30.47 o 
   0   6   0     1457.59     1472.64     37.98 o 
   1   6   0      632.81      607.61     27.07 o 
   2   6   0      967.27      992.74     26.54 o 
   3   6   0      622.50      558.16     73.36 o 
   4   6   0     1697.87     1628.63     60.25 o 
   5   6   0      870.72      881.04     46.81 o 
  -6   7   0     1251.19     1226.23     47.28 o 
  -5   7   0     1086.24     1100.52     86.93 o 
  -4   7   0     1174.73     1212.81     54.09 o 
  -3   7   0     1036.27     1001.91     85.45 o 
  -2   7   0     1761.56     1768.00     37.23 o 
  -1   7   0      777.75      764.68     38.30 o 
   0   7   0      948.35      860.10     39.08 o 
   1   7   0      986.07     1021.33     32.68 o 
   2   7   0      523.73      526.19     45.69 o 
   3   7   0      371.90      349.70     25.50 o 
   4   7   0       48.26       38.41     16.27 o 
  -5   8   0      648.53      635.09     39.59 o 
  -4   8   0     1304.97     1299.17     60.63 o 
  -3   8   0     1856.14     1738.06     69.61 o 
  -2   8   0     3093.57     3045.64     70.49 o 
  -1   8   0     2429.03     2409.02     60.25 o 
   0   8   0     1300.22     1304.64     48.61 o 
   1   8   0     1494.34     1524.80     48.34 o 
   2   8   0     1222.15     1299.14     60.24 o 
   3   8   0     2137.42     2018.12    122.16 o 
  -4   9   0       11.29       -0.89     23.56 o 
  -3   9   0       44.81       39.51     21.99 o 
  -2   9   0        3.69       -0.63     24.34 o 
  -1   9   0        3.89       11.96     21.77 o 
   0   9   0       22.26       11.23     19.47 o 
   1   9   0      134.03      125.53     26.36 o 
  -2  -9   1     1688.23     1609.82     62.43 o 
  -1  -9   1     1945.91     1906.98     68.37 o 
   0  -9   1     1357.09     1379.86     64.40 o 
   2  -9   1     1354.36     1332.22     64.88 o 
   3  -9   1     1070.63     1051.97     54.21 o 
   4  -9   1     1153.06     1127.93     57.18 o 
  -3  -8   1      604.00      619.23     37.96 o 
  -2  -8   1      195.88      209.89     22.11 o 
  -1  -8   1      163.16      215.26     34.24 o 
   0  -8   1      179.49      188.56     30.41 o 
   1  -8   1      684.37      660.05     41.94 o 
   2  -8   1     1210.96     1114.64     65.34 o 
   3  -8   1      386.49      385.04     74.99 o 
   4  -8   1      540.21      484.79     41.76 o 
   5  -8   1      618.59      585.32     40.19 o 
  -4  -7   1     1821.96     1802.51     44.28 o 
  -3  -7   1     1375.31     1363.11     54.70 o 
  -2  -7   1      881.62      865.19     31.37 o 
  -1  -7   1      739.55      743.31     40.34 o 
   0  -7   1      985.51      922.37     47.50 o 
   1  -7   1      927.66      849.88     43.84 o 
   2  -7   1     1088.89     1038.38     33.74 o 
   3  -7   1      834.84      833.20     40.52 o 
   4  -7   1      403.53      393.62     28.91 o 
   5  -7   1      256.88      223.43     30.31 o 
   6  -7   1       83.94       59.85     20.16 o 
  -5  -6   1      774.59      802.52     45.21 o 
  -4  -6   1     1914.75     1916.65     36.79 o 
  -3  -6   1     2367.41     2376.19     46.51 o 
  -2  -6   1     3833.80     4034.59     55.53 o 
  -1  -6   1     6921.40     7285.47     84.52 o 
   0  -6   1     4541.79     4574.68     82.47 o 
   1  -6   1     3479.13     3455.65    117.36 o 
   2  -6   1     2389.56     2417.15     59.42 o 
   3  -6   1     1920.20     1922.16     27.82 o 
   4  -6   1     2130.95     2218.04     46.85 o 
   5  -6   1     1765.30     1789.67     60.20 o 
   6  -6   1     1261.68     1349.77     43.12 o 
  -6  -5   1       49.79       61.24     20.83 o 
  -5  -5   1        2.92        4.51     20.46 o 
  -4  -5   1       20.09        6.59      7.50 o 
  -3  -5   1      505.08      505.93     47.71 o 
  -2  -5   1      158.37      183.31     12.45 o 
  -1  -5   1        0.63        2.62      6.58 o 
   0  -5   1      352.81      348.55     14.27 o 
   1  -5   1      101.67       97.61      7.15 o 
   2  -5   1       85.15       79.48      8.30 o 
   3  -5   1       64.95       70.71     14.91 o 
   4  -5   1      603.95      605.62     16.95 o 
   5  -5   1      321.61      354.20     19.89 o 
   6  -5   1       23.77       25.36      9.42 o 
   7  -5   1      163.84      181.97     25.57 o 
  -6  -4   1     2164.14     2277.44     84.25 o 
  -5  -4   1     1830.76     1886.80     55.31 o 
  -4  -4   1     3245.55     3291.50     48.00 o 
  -3  -4   1     1887.23     1934.68     33.08 o 
  -2  -4   1     3575.50     3744.49     65.63 o 
  -1  -4   1     6840.87     7181.76    132.45 o 
   0  -4   1     6307.22     6471.63    116.94 o 
   1  -4   1     7261.76     6920.26     74.98 o 
   2  -4   1     3446.78     3304.16     47.74 o 
   3  -4   1     5200.18     5184.12    111.83 o 
   4  -4   1     2170.34     2171.34     36.52 o 
   5  -4   1     2469.44     2546.67     49.50 o 
   6  -4   1     1382.02     1417.27     43.10 o 
   7  -4   1      294.13      285.16     27.09 o 
  -7  -3   1      346.94      328.10     35.27 o 
  -6  -3   1      228.26      226.95     30.21 o 
  -5  -3   1      116.83      124.62     23.29 o 
  -4  -3   1      675.65      646.52     25.30 o 
  -3  -3   1     2805.80     2899.50     54.70 o 
  -2  -3   1     4907.84     5261.12     72.45 o 
  -1  -3   1     5427.56     5723.52     76.07 o 
   0  -3   1     1794.26     1681.22     39.16 o 
   1  -3   1     7399.18     7079.21     91.80 o 
   2  -3   1     8560.74     7723.57    141.02 o 
   3  -3   1     3634.21     3481.29     85.99 o 
   4  -3   1     1218.09     1254.57     49.51 o 
   5  -3   1     1824.33     1871.68     37.31 o 
   6  -3   1     2055.77     2137.76     38.44 o 
   7  -3   1     1268.28     1280.69     39.02 o 
  -7  -2   1     1497.79     1471.08     61.48 o 
  -6  -2   1      610.61      685.29     41.40 o 
  -5  -2   1     1243.65     1197.73     26.21 o 
  -4  -2   1     1269.45     1278.22     21.44 o 
  -3  -2   1     2337.83     2351.07     77.28 o 
  -2  -2   1     4134.45     4188.40     69.01 o 
  -1  -2   1      695.52      695.86      9.47 o 
   1  -2   1      940.98      908.90     11.33 o 
   2  -2   1       60.89       43.74      7.67 o 
   3  -2   1       79.57       58.21      7.62 o 
   4  -2   1       55.24       67.81     11.96 o 
   5  -2   1      230.34      210.62     16.31 o 
   6  -2   1       12.45       25.61     12.53 o 
   7  -2   1       74.78       54.27     22.25 o 
  -7  -1   1     1661.25     1555.71     69.07 o 
  -6  -1   1     1899.52     1821.04     50.30 o 
  -5  -1   1     3710.23     3721.48     81.45 o 
  -4  -1   1     4571.77     4612.07     82.36 o 
  -3  -1   1     3343.95     3186.44     55.53 o 
  -2  -1   1     2448.53     2358.40     40.49 o 
  -1  -1   1     7367.69     7341.05     92.13 o 
   0  -1   1    15690.42    12418.52    219.77 o 
   1  -1   1     8512.54     8891.17    160.01 o 
   2  -1   1    18539.08    19549.90     93.14 o 
   4  -1   1     4436.31     4366.49    114.96 o 
   5  -1   1     2833.83     2690.03     67.09 o 
   6  -1   1     1688.41     1684.62     52.30 o 
   7  -1   1     1501.48     1545.19     47.74 o 
  -7   0   1       28.56       61.34     27.18 o 
  -6   0   1      156.23      153.25     22.74 o 
  -5   0   1       44.64       53.16     19.37 o 
  -4   0   1      861.04      881.11     30.58 o 
  -3   0   1      836.97      909.91     24.71 o 
  -2   0   1       24.05       18.63      9.29 o 
  -1   0   1       59.87       57.62      6.20 o 
   1   0   1      592.80      579.69     10.91 o 
   2   0   1       60.64       81.35     11.45 o 
   3   0   1     1409.52     1378.20     35.17 o 
   4   0   1     2157.48     2151.79     35.73 o 
   5   0   1     3136.34     3035.44     72.32 o 
   6   0   1      668.94      673.38     41.26 o 
  -5   1   1     3325.91     3370.05     74.35 o 
  -4   1   1     5524.28     5597.61    116.74 o 
  -3   1   1     7318.67     7300.04    140.63 o 
  -2   1   1     2260.37     2056.56     69.19 o 
  -1   1   1     8200.90     8020.17    145.33 o 
   0   1   1     6737.86     6766.95    243.73 o 
   1   1   1     6829.12     7128.61    131.47 o 
   2   1   1     2694.00     2754.04     48.53 o 
   3   1   1     2325.19     2370.88     45.36 o 
   4   1   1     1195.93     1120.21     29.33 o 
   5   1   1     1059.83     1015.99     26.41 o 
   6   1   1     1050.12     1019.21     30.48 o 
   7   1   1      281.93      255.22     33.79 o 
  -7   2   1      972.26      907.81     52.18 o 
  -6   2   1     1097.97     1008.19     51.90 o 
  -5   2   1     1540.30     1477.65     46.67 o 
  -4   2   1     2571.04     2545.47     57.32 o 
  -3   2   1     5666.06     5483.46    189.13 o 
  -2   2   1     7749.28     7864.35    144.65 o 
  -1   2   1     3848.84     3808.98     61.55 o 
   0   2   1     3695.15     3510.20     97.25 o 
   1   2   1     1926.97     1829.96     48.12 o 
   2   2   1     9747.97    10516.05    138.93 o 
   3   2   1     5115.15     5356.45     98.97 o 
   4   2   1     1950.14     2057.80     43.90 o 
   5   2   1     3092.56     3234.45     59.21 o 
   6   2   1     1711.55     1645.64     72.39 o 
   7   2   1     1561.59     1457.42     63.92 o 
  -7   3   1      328.88      318.77     22.23 o 
  -6   3   1      829.41      819.66     21.13 o 
  -5   3   1     1056.03     1045.28     21.03 o 
  -4   3   1     1277.67     1287.41     19.10 o 
  -3   3   1      802.29      785.14     13.16 o 
  -2   3   1      274.07      259.79      8.78 o 
  -1   3   1      432.94      391.22     13.05 o 
   0   3   1     2635.43     2734.39     48.23 o 
   1   3   1     1135.33     1209.58     18.37 o 
   2   3   1        4.62        9.52      6.92 o 
   3   3   1       44.58       49.73     13.21 o 
   4   3   1        0.06        3.95      6.20 o 
   5   3   1      111.49       79.83     16.60 o 
   6   3   1       64.27       36.37     26.56 o 
  -7   4   1     1310.93     1362.74     40.44 o 
  -6   4   1     1729.10     1747.53     27.33 o 
  -5   4   1     2560.94     2638.69     66.14 o 
  -4   4   1     3164.38     3241.33     51.59 o 
  -3   4   1     7317.76     7405.19    104.56 o 
  -2   4   1     5325.99     5307.01     60.58 o 
  -1   4   1     9908.09     9692.22    178.25 o 
   0   4   1     6094.93     6391.82     88.06 o 
   1   4   1     2534.09     2588.26     68.63 o 
   2   4   1     5433.24     5774.25    103.53 o 
   3   4   1     4213.65     4501.39     65.52 o 
   4   4   1     4599.72     4845.84     80.58 o 
   5   4   1     1239.62     1272.93     34.46 o 
   6   4   1     1101.68     1099.07     64.72 o 
  -7   5   1        0.18       -0.15     13.25 o 
  -6   5   1        0.50        4.98     10.37 o 
  -5   5   1      357.17      361.50     16.49 o 
  -4   5   1      950.44      928.99     24.58 o 
  -3   5   1      946.05      938.81     15.83 o 
  -2   5   1       93.89       97.73     12.13 o 
  -1   5   1     2090.77     2066.92     32.47 o 
   0   5   1     2053.81     2154.86     34.74 o 
   1   5   1     1662.49     1689.94     31.74 o 
   2   5   1      751.10      787.35     22.56 o 
   3   5   1      214.34      200.28     22.36 o 
   4   5   1     1037.54     1056.57     36.19 o 
   5   5   1      822.55      823.67     42.46 o 
  -6   6   1     1242.77     1230.21     46.99 o 
  -5   6   1      969.29     1006.40     49.56 o 
  -4   6   1     2438.31     2431.94     38.42 o 
  -3   6   1     2276.23     2261.86     30.34 o 
  -2   6   1     1867.32     1840.94     26.01 o 
  -1   6   1     1128.93     1082.44     25.98 o 
   0   6   1     1053.12     1084.52     25.45 o 
   1   6   1     1801.39     1905.61     36.87 o 
   2   6   1      606.40      594.77     33.64 o 
   3   6   1      833.42      814.01     26.42 o 
   4   6   1      279.28      269.32     30.55 o 
   5   6   1      371.77      333.08     38.48 o 
  -6   7   1      853.74      893.00     45.91 o 
  -5   7   1      344.56      356.47     29.28 o 
  -4   7   1     1157.46     1154.59     22.66 o 
  -3   7   1     1423.12     1339.36     44.44 o 
  -2   7   1     3104.81     2980.44     62.17 o 
  -1   7   1     2962.97     3056.72     54.78 o 
   0   7   1     2847.85     2995.60     64.96 o 
   1   7   1     3179.40     3304.25     70.93 o 
   2   7   1     2299.84     2437.12     41.68 o 
   3   7   1     2682.84     2684.27     65.53 o 
   4   7   1     1040.44      946.75     35.14 o 
  -5   8   1      127.37       88.04     33.44 o 
  -4   8   1       66.39       95.41     37.21 o 
  -3   8   1       96.75       93.33     32.02 o 
  -2   8   1        7.09       -2.26     22.19 o 
  -1   8   1        2.93        2.94     19.88 o 
   1   8   1       17.81       20.83     19.57 o 
   2   8   1      100.16      121.31     24.62 o 
   3   8   1       88.89       38.00     21.36 o 
  -3   9   1      983.48      994.20     56.81 o 
  -2   9   1     1172.31     1224.00     58.57 o 
  -1   9   1     1558.72     1434.57     55.74 o 
   0   9   1     1688.69     1595.29     60.86 o 
   1   9   1      825.78      765.72     44.48 o 
  -2  -9   2      280.26      259.51     26.27 o 
  -1  -9   2      410.93      415.17     37.86 o 
   0  -9   2      382.06      371.68     36.75 o 
   1  -9   2      468.80      437.69     37.72 o 
   2  -9   2      354.27      362.20     23.95 o 
   3  -9   2      336.59      361.42     22.39 o 
  -3  -8   2      699.60      654.82     39.71 o 
  -2  -8   2      971.03      900.02     44.11 o 
  -1  -8   2     1517.97     1496.16     48.67 o 
   0  -8   2      847.24      849.65     42.62 o 
   1  -8   2      354.86      320.17     30.39 o 
   2  -8   2      281.27      270.76     18.52 o 
   3  -8   2      466.74      378.92     28.57 o 
   4  -8   2      687.28      629.92     41.56 o 
   5  -8   2      322.58      362.19     81.93 o 
  -3  -7   2     1150.94     1025.53     45.89 o 
  -2  -7   2     2080.88     2038.71     60.31 o 
  -1  -7   2     2133.27     2110.37     63.03 o 
   0  -7   2     2996.94     2923.20     78.98 o 
   1  -7   2     3102.30     3186.78     82.42 o 
   2  -7   2     3114.48     3003.53     60.72 o 
   3  -7   2     1976.66     1995.69     90.14 o 
   4  -7   2     1875.96     1957.43     65.47 o 
   5  -7   2     1365.92     1546.15    142.75 o 
  -5  -6   2        7.17       20.72     17.42 o 
  -4  -6   2      313.56      274.04     34.22 o 
  -3  -6   2      312.55      256.88     14.86 o 
  -2  -6   2      369.34      343.17     14.51 o 
  -1  -6   2       91.57      101.63     11.35 o 
   0  -6   2       80.91       90.30     19.74 o 
   1  -6   2        0.10        5.78      9.81 o 
   2  -6   2      165.13      154.10     23.12 o 
   3  -6   2      105.93      110.42     20.69 o 
   4  -6   2      462.47      459.03     22.80 o 
   5  -6   2       77.95       74.09     15.77 o 
   6  -6   2       55.11       42.71     13.15 o 
  -6  -5   2     1858.15     1851.69     65.35 o 
  -5  -5   2     2001.17     1972.71     73.01 o 
  -4  -5   2     2549.56     2511.54     53.31 o 
  -3  -5   2     2963.92     3070.17     48.43 o 
  -2  -5   2     3409.84     3552.61     65.60 o 
  -1  -5   2     3514.72     3647.39     65.95 o 
   0  -5   2     2468.23     2396.46     37.76 o 
   1  -5   2     5660.76     5514.89    107.95 o 
   2  -5   2     4391.59     4424.07     83.23 o 
   3  -5   2     2274.72     2368.19     41.91 o 
   4  -5   2      954.49      951.80     36.61 o 
   5  -5   2     1259.64     1300.32     30.61 o 
   6  -5   2     1265.84     1188.74     42.30 o 
  -6  -4   2      575.41      561.50     33.58 o 
  -5  -4   2      431.86      426.14     28.41 o 
  -4  -4   2      803.09      815.30     21.00 o 
  -3  -4   2      966.26      994.43     19.91 o 
  -2  -4   2      848.15      838.98     16.08 o 
  -1  -4   2     3259.35     3272.16     55.80 o 
   0  -4   2      646.12      595.29     15.27 o 
   1  -4   2     4825.97     4576.35     47.36 o 
   2  -4   2     1061.16      988.66     14.75 o 
   3  -4   2     1833.04     1773.57     46.31 o 
   4  -4   2     2994.05     3005.09     46.29 o 
   5  -4   2     2002.29     2017.40     46.00 o 
   6  -4   2     1449.08     1662.09    150.60 o 
   7  -4   2      600.07      567.02     29.69 o 
  -7  -3   2      881.76      940.33     54.19 o 
  -6  -3   2     1014.22      923.85     45.40 o 
  -5  -3   2     2810.17     2952.63     79.36 o 
  -4  -3   2     2400.15     2421.92     78.60 o 
  -3  -3   2     1152.65     1131.50     19.57 o 
  -2  -3   2     1650.57     1743.17     32.43 o 
  -1  -3   2     7075.42     7255.61     94.04 o 
   1  -3   2      363.57      310.93     26.07 o 
   2  -3   2      341.42      314.09      9.32 o 
   3  -3   2       23.08       24.63      7.19 o 
   4  -3   2      330.99      314.80     23.86 o 
   5  -3   2      281.17      297.89     18.48 o 
   6  -3   2        1.03       -8.07     11.58 o 
   7  -3   2        0.91       -6.78     14.76 o 
  -7  -2   2     1552.01     1483.87     60.34 o 
  -6  -2   2     1626.09     1630.04     50.36 o 
  -5  -2   2     3037.83     3022.24     70.94 o 
  -4  -2   2     5937.93     6108.06    155.38 o 
  -3  -2   2     3146.51     3156.17     55.36 o 
  -2  -2   2    10197.49    10683.75    136.29 o 
  -1  -2   2     6802.10     6456.73     82.77 o 
   0  -2   2     7533.58     6712.89     69.21 o 
   1  -2   2    11574.72    10719.26    139.52 o 
   2  -2   2    10527.00    10630.45    345.80 o 
   3  -2   2     8026.85     8220.45    111.74 o 
   4  -2   2     3577.35     3704.66     71.08 o 
   5  -2   2     2477.31     2533.01     44.18 o 
   6  -2   2     1006.28     1070.22     37.96 o 
   7  -2   2     1113.43     1122.88     36.27 o 
  -7  -1   2      109.66      113.71     37.01 o 
  -6  -1   2      132.81      123.18     28.09 o 
  -5  -1   2      162.75      170.87     24.85 o 
  -4  -1   2      100.44      121.77     18.69 o 
  -3  -1   2       21.56       15.90     12.96 o 
  -2  -1   2     2197.34     2211.42     56.44 o 
  -1  -1   2       62.52       71.11     13.34 o 
   0  -1   2      287.64      277.29      6.04 o 
   1  -1   2      426.74      447.75      7.84 o 
   2  -1   2       70.59       94.27      6.50 o 
   3  -1   2      288.86      262.52     11.52 o 
   4  -1   2     1361.57     1416.86     30.29 o 
   5  -1   2      997.14      978.28     27.93 o 
   6  -1   2      458.60      458.01     24.54 o 
   7  -1   2      706.69      708.66     30.25 o 
  -7   0   2     2311.34     2379.19     93.59 o 
  -6   0   2     2100.56     1996.83     63.20 o 
  -5   0   2     3014.14     3070.03     73.14 o 
  -4   0   2     4728.61     4756.01    124.34 o 
  -3   0   2     8456.36     8616.06    111.78 o 
  -2   0   2    13076.47    12519.33    156.54 o 
  -1   0   2     6041.54     6084.79     77.83 o 
   0   0   2     3778.26     3542.74     46.71 o 
   1   0   2     2181.92     2071.09     36.21 o 
   2   0   2    10726.00    10953.43    202.96 o 
   3   0   2     5022.84     5206.68     75.55 o 
   4   0   2     1505.69     1545.68     33.16 o 
   5   0   2     2130.51     2178.23     62.96 o 
   6   0   2      771.15      740.46     38.01 o 
   7   0   2      631.49      627.61     30.47 o 
  -7   1   2      240.82      252.86     33.89 o 
  -6   1   2      296.37      332.75     30.80 o 
  -5   1   2     1630.24     1579.09     29.90 o 
  -4   1   2     2623.61     2609.72     36.91 o 
  -3   1   2     3722.45     3684.29    163.48 o 
  -2   1   2     4763.30     4600.73    115.09 o 
  -1   1   2     8602.00     8112.64    104.14 o 
   0   1   2    11616.90    11947.77    212.96 o 
   1   1   2    14086.61    15263.55    346.77 o 
   2   1   2     8957.00     9314.48    180.38 o 
   3   1   2     2204.90     2272.75     45.67 o 
   4   1   2     2709.99     2693.88     69.90 o 
   5   1   2     3289.30     3290.67     61.00 o 
   6   1   2     1431.05     1455.37     68.35 o 
   7   1   2     1147.94     1292.98     59.66 o 
  -7   2   2      361.94      427.91     41.27 o 
  -6   2   2      565.64      542.78     38.23 o 
  -5   2   2     1981.96     2007.32     45.81 o 
  -4   2   2     2004.36     1975.97     41.03 o 
  -3   2   2     1259.43     1288.81     23.73 o 
  -2   2   2      822.73      898.39     15.12 o 
  -1   2   2      807.69      760.88      6.78 o 
   0   2   2     1971.11     1872.54     47.87 o 
   1   2   2      226.56      210.89     23.18 o 
   2   2   2      718.24      762.21     26.76 o 
   3   2   2        1.73        3.91     10.78 o 
   4   2   2      193.54      202.44     19.98 o 
   5   2   2       45.41       23.83      7.27 o 
   6   2   2        8.31       -4.36     14.43 o 
  -7   3   2     1431.32     1397.10     42.03 o 
  -6   3   2     1643.62     1691.41     33.10 o 
  -5   3   2     2601.83     2616.37     41.75 o 
  -4   3   2     3303.07     3292.35     65.90 o 
  -3   3   2     5459.49     5495.75     98.57 o 
  -2   3   2     5054.14     4998.51     72.61 o 
  -1   3   2    14246.85    14852.52     85.29 o 
   0   3   2     4495.94     4514.31     49.71 o 
   1   3   2     3576.91     3492.50     66.62 o 
   2   3   2     4020.18     4086.71     73.38 o 
   3   3   2     3319.33     3465.40    158.83 o 
   4   3   2     5399.06     5561.92     76.29 o 
   5   3   2     2786.87     2702.69     62.66 o 
   6   3   2     2332.09     2200.76     78.73 o 
  -7   4   2        5.84        8.47     11.57 o 
  -6   4   2        3.52       16.89      9.98 o 
  -5   4   2      331.25      330.27     13.78 o 
  -4   4   2        2.56        7.48      7.45 o 
  -3   4   2       20.59       22.11      6.54 o 
  -2   4   2      322.64      314.05     11.84 o 
  -1   4   2     1579.04     1568.92     33.20 o 
   0   4   2     2447.49     2536.59     48.38 o 
   1   4   2     1384.28     1401.98     27.66 o 
   2   4   2     2509.55     2630.26     49.95 o 
   3   4   2     1012.29     1067.70     39.86 o 
   4   4   2     1237.52     1325.08     40.97 o 
   5   4   2      496.58      483.93     27.92 o 
   6   4   2      342.21      359.94     47.09 o 
  -7   5   2     1513.05     1545.41     43.31 o 
  -6   5   2     2313.71     2391.43     47.39 o 
  -5   5   2     1026.13     1044.98     27.11 o 
  -4   5   2     2527.32     2600.76     43.03 o 
  -3   5   2     1959.50     1918.87     26.50 o 
  -2   5   2     4085.94     4152.88     77.26 o 
  -1   5   2     2717.83     2715.80    154.07 o 
   0   5   2     1335.03     1408.83     28.87 o 
   1   5   2     1373.51     1430.43     38.49 o 
   2   5   2      833.06      883.41     30.14 o 
   3   5   2     1391.67     1411.71     50.90 o 
   4   5   2       94.46       79.79     27.35 o 
   5   5   2      263.28      219.80     30.23 o 
  -6   6   2      558.77      589.73     29.47 o 
  -5   6   2      625.63      642.36     33.56 o 
  -4   6   2     1916.32     1869.51     38.46 o 
  -3   6   2     2037.21     2054.51     57.22 o 
  -2   6   2     2198.36     2193.05     50.98 o 
  -1   6   2     2388.84     2470.04     53.53 o 
   0   6   2     2578.72     2677.09     43.89 o 
   1   6   2     3212.09     3496.63     87.00 o 
   2   6   2     2863.66     3081.03     59.83 o 
   3   6   2     1604.69     1742.15     45.54 o 
   4   6   2     1411.75     1515.03     54.79 o 
  -6   7   2       11.06       36.83     21.93 o 
  -5   7   2      121.28      107.38     31.26 o 
  -4   7   2      156.13      116.01     33.03 o 
  -3   7   2      309.13      265.30     30.20 o 
  -2   7   2      182.88      178.34     16.18 o 
  -1   7   2      122.91      135.49     16.46 o 
   0   7   2      231.26      230.26     34.55 o 
   1   7   2       29.95       42.25     14.05 o 
   2   7   2       84.48       81.26     15.04 o 
   3   7   2       58.58       46.66     18.84 o 
  -5   8   2     1643.67     1618.79     64.79 o 
  -4   8   2     1627.18     1634.13     63.22 o 
  -3   8   2     1392.35     1360.29     61.52 o 
  -2   8   2     1040.65      992.44     50.68 o 
  -1   8   2     1971.08     1988.38     78.10 o 
   0   8   2     2076.69     2234.21     57.14 o 
   1   8   2     2084.47     2185.29     59.23 o 
   2   8   2     1455.86     1421.69     48.66 o 
  -3   9   2      302.06      261.70     37.68 o 
  -2   9   2      526.98      555.33     39.78 o 
  -1   9   2      872.67      857.12     47.87 o 
   0   9   2      467.72      492.75     42.03 o 
  -2  -9   3     1204.14     1057.98     48.85 o 
  -1  -9   3      909.19      884.41     49.68 o 
   0  -9   3      793.44      850.91     45.43 o 
   1  -9   3      444.98      479.64     38.13 o 
   2  -9   3      457.89      437.43     32.24 o 
   3  -9   3      309.96      327.93     25.71 o 
  -2  -8   3     1129.56     1111.17     51.44 o 
  -1  -8   3     2034.33     1968.19     56.58 o 
   0  -8   3     2917.32     2846.34     65.66 o 
   1  -8   3     1416.97     1416.36     45.89 o 
   2  -8   3     1458.30     1477.46     36.66 o 
   3  -8   3     1197.57     1217.86     50.84 o 
   4  -8   3     1503.82     1502.05     77.81 o 
  -3  -7   3       11.62        3.41     12.07 o 
  -2  -7   3      153.21      153.56     21.79 o 
  -1  -7   3      575.23      568.95     35.34 o 
   0  -7   3      318.71      316.54     26.29 o 
   1  -7   3      239.79      209.25     16.73 o 
   2  -7   3       34.91       25.07     15.61 o 
   3  -7   3       61.70       74.08     15.17 o 
   4  -7   3       66.08       69.95     15.28 o 
   5  -7   3       25.56       25.45     10.25 o 
  -5  -6   3     1384.76     1357.60     53.94 o 
  -4  -6   3     2779.85     2771.49     56.19 o 
  -3  -6   3     4154.94     4259.36     68.36 o 
  -2  -6   3     2872.08     2790.58     40.38 o 
  -1  -6   3     2413.18     2340.24     56.59 o 
   0  -6   3     1250.37     1264.48     40.69 o 
   1  -6   3     5344.99     5467.51    101.76 o 
   2  -6   3     3539.64     3516.58    106.59 o 
   3  -6   3     2725.35     2786.11     58.55 o 
   4  -6   3     1632.75     1675.54     46.26 o 
   5  -6   3      999.84     1030.04     72.89 o 
   6  -6   3      917.11      915.46     45.56 o 
  -6  -5   3      225.00      213.06     25.63 o 
  -5  -5   3      107.83       77.96     17.11 o 
  -4  -5   3      474.94      447.04     26.89 o 
  -3  -5   3      990.94      931.71     21.10 o 
  -2  -5   3     1437.65     1406.25     24.58 o 
  -1  -5   3     1942.47     1787.33     33.51 o 
   0  -5   3     1983.11     1936.94     34.17 o 
   1  -5   3     3812.55     3891.80    105.86 o 
   2  -5   3     1232.63     1322.86     42.15 o 
   3  -5   3     1411.59     1489.88     56.70 o 
   4  -5   3      854.05      817.64     33.22 o 
   5  -5   3      754.65      794.01     37.24 o 
   6  -5   3     1055.64     1051.30    124.35 o 
  -6  -4   3     1068.78     1025.34     52.16 o 
  -5  -4   3     1378.34     1323.65     42.82 o 
  -4  -4   3     1436.32     1391.27     56.56 o 
  -3  -4   3      441.28      432.36     13.22 o 
  -2  -4   3     2693.85     2764.97     36.70 o 
  -1  -4   3     2095.05     2020.69     36.74 o 
   0  -4   3     2099.34     2103.36     41.60 o 
   1  -4   3     2440.92     2324.53     65.70 o 
   2  -4   3     1719.14     1658.72     26.82 o 
   3  -4   3      844.34      789.50     18.34 o 
   4  -4   3      161.56      172.12     15.03 o 
   5  -4   3       57.01       92.73     24.35 o 
   6  -4   3       19.16       55.26     16.24 o 
  -7  -3   3      533.30      515.39     35.10 o 
  -6  -3   3      983.21      973.22     46.87 o 
  -5  -3   3     3774.24     3881.29     96.87 o 
  -4  -3   3     3872.19     4046.00     82.27 o 
  -3  -3   3     2554.76     2541.76     34.14 o 
  -2  -3   3     5169.13     4992.43     67.79 o 
  -1  -3   3     3441.71     3421.84     56.93 o 
   0  -3   3     8676.69     7976.93    102.99 o 
   1  -3   3     5029.82     4810.75     67.27 o 
   2  -3   3     4217.66     4203.06     73.85 o 
   3  -3   3     6537.33     6557.41    116.37 o 
   4  -3   3     7315.03     7403.95    112.97 o 
   5  -3   3     3876.39     4033.85     70.52 o 
   6  -3   3     1344.64     1370.41     42.72 o 
   7  -3   3      866.59      837.33     45.78 o 
  -7  -2   3      119.73      131.77     32.81 o 
  -6  -2   3       56.03       49.75     24.56 o 
  -5  -2   3      470.89      461.73     30.80 o 
  -4  -2   3      542.04      542.60     28.04 o 
  -3  -2   3        8.93        0.26     14.80 o 
  -2  -2   3      482.30      511.54      8.92 o 
  -1  -2   3     1886.72     1951.90     48.48 o 
   0  -2   3      622.16      581.07      9.15 o 
   1  -2   3      728.31      710.09     11.85 o 
   2  -2   3       70.57       67.47      8.40 o 
   3  -2   3      475.91      465.51     14.60 o 
   4  -2   3      418.46      422.31     18.33 o 
   5  -2   3       29.42       31.85     12.60 o 
   6  -2   3      579.90      576.42     37.51 o 
   7  -2   3      533.50      499.50     27.75 o 
  -7  -1   3     2462.81     2531.20     95.78 o 
  -6  -1   3     2276.35     2198.22     56.54 o 
  -5  -1   3     2962.46     3033.86     71.97 o 
  -4  -1   3     2895.82     2957.83     85.03 o 
  -3  -1   3     7022.38     7246.21    141.61 o 
  -2  -1   3     9938.77    10065.32    185.05 o 
  -1  -1   3     5840.16     6024.35    114.40 o 
   0  -1   3     3364.13     3189.64     57.70 o 
   1  -1   3     4647.10     4593.66     49.74 o 
   2  -1   3     4829.08     4948.31     57.51 o 
   3  -1   3     1258.23     1252.72     22.65 o 
   4  -1   3     1564.15     1544.72     38.48 o 
   5  -1   3     2040.80     2076.55    105.83 o 
   6  -1   3      900.85      890.19     30.54 o 
   7  -1   3      898.22      849.57     31.79 o 
  -7   0   3      224.10      213.02     35.88 o 
  -6   0   3      472.61      437.81     37.52 o 
  -5   0   3      442.74      449.41     31.59 o 
  -4   0   3     1660.34     1610.69     45.75 o 
  -3   0   3     2306.28     2181.72     60.62 o 
  -2   0   3     7882.65     8011.60    115.99 o 
  -1   0   3      928.21      895.37     12.20 o 
   0   0   3     2006.67     1865.29     40.09 o 
   1   0   3     7368.53     7664.64     82.66 o 
   2   0   3     3973.90     3978.58     68.48 o 
   3   0   3     6059.06     6316.71    126.57 o 
   4   0   3     2681.71     2800.64     44.94 o 
   5   0   3     2915.17     2972.67     54.49 o 
   6   0   3     1538.86     1555.07     47.75 o 
  -7   1   3      475.28      518.90     43.04 o 
  -6   1   3      784.72      674.78     44.67 o 
  -5   1   3     1683.18     1647.80     52.72 o 
  -4   1   3     2024.96     2018.24     29.62 o 
  -3   1   3     4015.36     3902.31     65.90 o 
  -2   1   3     2771.76     2710.53     46.87 o 
  -1   1   3     7017.88     7167.85     94.88 o 
   0   1   3      269.66      307.47      6.34 o 
   1   1   3       10.80       17.17      5.13 o 
   2   1   3      629.49      631.63     27.29 o 
   3   1   3      310.68      305.01     15.49 o 
   4   1   3      527.84      534.73     30.54 o 
   5   1   3       58.56       77.81     15.73 o 
   6   1   3        9.25        8.12     13.69 o 
  -7   2   3     1569.81     1653.40     69.09 o 
  -5   2   3     5280.65     5646.84     91.00 o 
  -4   2   3     3520.79     3573.78     66.15 o 
  -3   2   3     3535.99     3380.47     84.70 o 
  -2   2   3     4881.89     4827.93     67.52 o 
  -1   2   3     9930.55    10120.19    133.26 o 
   0   2   3    14121.80    14583.45    208.44 o 
   1   2   3     7346.97     7611.98    107.42 o 
   2   2   3     3918.31     4125.73     74.13 o 
   3   2   3     1251.02     1207.10     31.22 o 
   4   2   3     2949.77     2965.31     49.86 o 
   5   2   3     2235.36     2292.47     56.92 o 
   6   2   3     1513.74     1525.63     44.59 o 
  -7   3   3       14.53       -7.24     19.10 o 
  -6   3   3        8.90       24.61     24.87 o 
  -5   3   3      545.08      513.64     18.88 o 
  -4   3   3       18.70        9.73      9.35 o 
  -3   3   3      614.00      623.80     16.23 o 
  -2   3   3      257.95      254.25      7.42 o 
  -1   3   3      469.53      476.70     18.67 o 
   0   3   3      399.80      388.78      9.38 o 
   1   3   3      156.56      140.32     13.58 o 
   2   3   3     1418.83     1467.87     49.97 o 
   3   3   3      782.52      802.61     23.67 o 
   4   3   3     1787.45     1843.96     62.71 o 
   5   3   3      315.69      313.31     28.96 o 
   6   3   3      349.46      410.81    100.29 o 
  -7   4   3     1203.29     1229.59     43.42 o 
  -6   4   3     1525.85     1562.00     49.09 o 
  -5   4   3     1690.91     1712.63     29.79 o 
  -4   4   3     3500.06     3672.65     48.55 o 
  -3   4   3     3880.42     3964.50     75.73 o 
  -2   4   3     4961.37     5157.60    125.24 o 
  -1   4   3     3957.34     3988.50    177.37 o 
   0   4   3     2646.96     2681.37     45.86 o 
   1   4   3     3090.58     3174.55     64.62 o 
   2   4   3     2573.85     2666.15     65.14 o 
   3   4   3      812.50      817.66     81.39 o 
   4   4   3      467.57      526.23     50.75 o 
   5   4   3      593.37      617.65     37.46 o 
  -7   5   3      662.24      705.13     50.92 o 
  -6   5   3     1250.75     1231.69     32.62 o 
  -5   5   3      800.34      830.85     20.92 o 
  -4   5   3     1007.86     1003.32     40.50 o 
  -3   5   3     1477.34     1521.07     40.88 o 
  -2   5   3     2894.21     2915.28     71.70 o 
  -1   5   3     4210.06     4260.67    125.23 o 
   0   5   3     2600.63     2629.79     79.36 o 
   1   5   3     4941.28     5188.42     70.53 o 
   2   5   3     3562.12     3725.63     67.03 o 
   3   5   3     2369.62     2548.97     51.24 o 
   4   5   3     1919.73     1995.68     55.06 o 
   5   5   3     1036.75     1135.05     96.29 o 
  -6   6   3      395.85      363.78     49.98 o 
  -5   6   3      196.06      185.72     23.50 o 
  -4   6   3        4.21        4.55      5.64 o 
  -3   6   3        6.98       -2.90     10.76 o 
  -2   6   3       37.44       38.01     10.82 o 
  -1   6   3      814.90      804.18     36.52 o 
   0   6   3      242.12      214.07     19.94 o 
   1   6   3       12.46       28.36     13.17 o 
   2   6   3        0.27       -2.05     13.74 o 
   3   6   3        5.06       13.41      9.84 o 
   4   6   3        3.30        4.71     10.40 o 
  -5   7   3     1856.98     1828.33     71.55 o 
  -4   7   3     3023.86     3135.64     78.23 o 
  -3   7   3     2116.75     2201.94     40.28 o 
  -2   7   3     1846.32     1825.44     33.74 o 
  -1   7   3     1924.42     2038.88     37.90 o 
   0   7   3     1556.27     1626.49     32.64 o 
   1   7   3     2443.62     2546.53     45.52 o 
   2   7   3     1605.18     1620.49     59.47 o 
   3   7   3     1962.43     1946.55     56.11 o 
  -4   8   3       79.81       68.81     25.98 o 
  -3   8   3      144.79      150.90     39.01 o 
  -2   8   3      379.93      311.89     49.27 o 
  -1   8   3      933.97      909.91     30.01 o 
   0   8   3      721.46      748.31     27.56 o 
   1   8   3      850.71      837.36     42.17 o 
   2   8   3      581.57      601.04     42.17 o 
  -2   9   3      628.86      521.01     35.69 o 
  -1   9   3      260.41      286.96     35.52 o 
  -1  -9   4      875.25      791.62     43.13 o 
   0  -9   4     1372.63     1364.01     57.90 o 
   1  -9   4     1051.63      964.90     46.08 o 
   2  -9   4     1674.43     1701.60     45.40 o 
   3  -9   4     1396.56     1392.63     52.55 o 
  -2  -8   4        4.08        3.67     17.79 o 
  -1  -8   4       11.74        2.99     19.20 o 
   0  -8   4        0.62        1.15     16.89 o 
   1  -8   4      322.50      265.71     37.40 o 
   2  -8   4       37.39       43.66     25.40 o 
   3  -8   4        4.04       19.95     18.78 o 
   4  -8   4       23.80       31.57     12.27 o 
  -2  -7   4     1851.29     1834.42     48.10 o 
  -1  -7   4     2430.49     2324.61     66.22 o 
   0  -7   4     2051.89     2065.23     62.88 o 
   1  -7   4     2298.39     2311.98     52.48 o 
   2  -7   4     1015.25     1033.20     38.63 o 
   3  -7   4     1720.23     1825.43     41.38 o 
   4  -7   4     1658.04     1801.01     52.11 o 
   5  -7   4     1250.47     1256.77     41.66 o 
  -5  -6   4        5.39       19.25     19.67 o 
  -4  -6   4      145.56       94.73     16.96 o 
  -3  -6   4      935.78      852.13     27.78 o 
  -2  -6   4      332.87      304.80     24.24 o 
  -1  -6   4      362.17      374.71     24.51 o 
   0  -6   4      490.49      492.04     21.18 o 
   1  -6   4     1492.27     1481.12     33.20 o 
   2  -6   4     2024.56     2040.34     51.08 o 
   3  -6   4     1409.76     1359.82     75.32 o 
   4  -6   4      772.91      726.89     47.87 o 
   5  -6   4      801.00      840.65     38.74 o 
  -6  -5   4     1120.35     1136.32     53.47 o 
  -5  -5   4     2019.11     1901.68     72.27 o 
  -4  -5   4     1866.25     1888.16     55.92 o 
  -3  -5   4     1815.44     1746.97     39.23 o 
  -2  -5   4     2659.69     2572.07     36.27 o 
  -1  -5   4      794.32      777.88     25.93 o 
   0  -5   4     1326.75     1369.77     28.50 o 
   1  -5   4      912.40      886.34     29.87 o 
   2  -5   4      994.59      959.49     48.97 o 
   3  -5   4      922.33      880.24     35.39 o 
   4  -5   4      440.30      430.20     49.15 o 
   5  -5   4       67.87       33.64     13.02 o 
  -6  -4   4     1270.42     1270.80     61.78 o 
  -5  -4   4     1522.49     1577.65     50.91 o 
  -4  -4   4     1940.39     2097.80     59.84 o 
  -3  -4   4     3538.40     3544.02    102.57 o 
  -2  -4   4     4187.12     4253.31     74.86 o 
  -1  -4   4     5496.65     5470.29     74.66 o 
   0  -4   4     3451.50     3339.95     88.91 o 
   1  -4   4     2463.56     2466.55     71.10 o 
   2  -4   4     2353.85     2487.47     59.76 o 
   3  -4   4     3679.97     3728.44     51.64 o 
   4  -4   4     3163.59     3213.13     62.53 o 
   5  -4   4     1487.34     1463.93     31.85 o 
   6  -4   4     1941.07     1914.71     49.93 o 
  -7  -3   4      185.05      204.76     36.03 o 
  -6  -3   4       28.50       47.49     31.75 o 
  -5  -3   4       54.44       94.05     28.08 o 
  -4  -3   4       26.96       22.62     17.89 o 
  -3  -3   4      646.17      634.89     24.75 o 
  -2  -3   4      611.85      592.17     11.74 o 
  -1  -3   4      142.32      156.59     24.59 o 
   0  -3   4      431.17      425.15     10.45 o 
   1  -3   4       59.08       61.62      7.85 o 
   2  -3   4       36.55       48.05      7.17 o 
   3  -3   4      141.50      143.00     14.33 o 
   4  -3   4      250.88      253.70     22.65 o 
   5  -3   4      174.86      171.61     18.31 o 
   6  -3   4      391.69      383.89     27.19 o 
  -7  -2   4     1141.47     1087.53     61.41 o 
  -6  -2   4     2350.03     2376.66     65.32 o 
  -5  -2   4     3415.94     3472.26     91.39 o 
  -4  -2   4     6250.95     6537.10    167.00 o 
  -3  -2   4     5074.80     5133.78    130.12 o 
  -2  -2   4     7602.38     7722.94    100.48 o 
  -1  -2   4     5143.16     5265.83    100.85 o 
   0  -2   4    10932.80    10345.91    247.89 o 
   1  -2   4     9281.10     9339.20    144.00 o 
   2  -2   4     1272.75     1263.14     20.75 o 
   3  -2   4     1592.17     1658.78     30.71 o 
   4  -2   4     1308.10     1311.49     38.99 o 
   5  -2   4     2007.21     1985.17     37.85 o 
   6  -2   4      767.92      775.13     28.80 o 
  -7  -1   4      679.74      722.45     45.87 o 
  -6  -1   4      453.55      423.93     37.41 o 
  -5  -1   4       94.14      117.44     25.62 o 
  -4  -1   4      720.56      740.39     30.51 o 
  -3  -1   4     2372.26     2398.84     66.24 o 
  -2  -1   4     7495.65     7832.94    149.27 o 
  -1  -1   4     1444.60     1406.52     17.81 o 
   0  -1   4     6971.20     6692.39     86.08 o 
   1  -1   4     3910.99     4107.17     57.45 o 
   2  -1   4     3547.22     3529.75     52.12 o 
   3  -1   4     4063.83     4158.68     64.08 o 
   4  -1   4     1015.29     1009.84     22.58 o 
   5  -1   4     1817.29     1886.68     66.87 o 
   6  -1   4     1068.70     1103.01     39.12 o 
  -7   0   4      801.98      827.36     45.17 o 
  -6   0   4      546.61      504.33     32.54 o 
  -5   0   4     1349.60     1389.90     59.72 o 
  -4   0   4      294.61      293.65     18.88 o 
  -3   0   4     1373.79     1286.72     30.54 o 
  -2   0   4     3652.31     3720.83     62.56 o 
  -1   0   4     3855.43     4064.56     68.37 o 
   0   0   4     2398.63     2316.16     50.91 o 
   1   0   4      815.25      802.09     15.28 o 
   2   0   4      733.07      787.14     14.47 o 
   3   0   4      191.65      166.40     13.87 o 
   4   0   4      583.41      581.04     27.75 o 
   5   0   4       38.14       39.05     11.11 o 
   6   0   4        1.23       18.39     12.67 o 
  -7   1   4     1343.35     1398.78     63.40 o 
  -6   1   4     2424.85     2486.18     61.28 o 
  -5   1   4     5051.62     4926.02     98.59 o 
  -4   1   4     1457.04     1436.97     43.40 o 
  -3   1   4     5630.24     5511.54     76.17 o 
  -2   1   4     5388.27     5215.56     72.23 o 
  -1   1   4     9024.65     8753.51    116.31 o 
   0   1   4     9879.03     9708.58    144.87 o 
   1   1   4     5312.47     5368.58     61.64 o 
   2   1   4     7391.96     7710.71     87.28 o 
   3   1   4     4160.05     4331.85     82.27 o 
   4   1   4     4324.15     4419.15     61.21 o 
   5   1   4     1184.09     1172.82     24.77 o 
   6   1   4     1262.56     1261.05     38.20 o 
  -7   2   4      167.23      193.98     30.25 o 
  -6   2   4       60.79       43.04     21.10 o 
  -5   2   4       38.02       28.76     17.84 o 
  -4   2   4       97.53       99.29     11.03 o 
  -3   2   4      319.36      315.88     11.89 o 
  -2   2   4        6.70        7.78      4.14 o 
  -1   2   4      442.92      405.65     12.99 o 
   0   2   4     2025.09     1930.70     51.15 o 
   1   2   4     1287.95     1254.70     16.06 o 
   2   2   4      728.16      722.22     15.05 o 
   3   2   4     1143.84     1121.24     22.30 o 
   4   2   4      881.72      893.57     30.02 o 
   5   2   4      385.45      380.81     21.51 o 
   6   2   4      372.21      362.61     32.31 o 
  -7   3   4     1019.16     1079.46     53.08 o 
  -6   3   4     1676.22     1645.39     55.45 o 
  -5   3   4     1929.69     1929.56     60.40 o 
  -4   3   4     3578.48     3568.50     66.06 o 
  -3   3   4     3733.31     3680.24     94.08 o 
  -2   3   4     2277.32     2300.33     36.28 o 
  -1   3   4     2749.80     2618.30     52.89 o 
   0   3   4     2496.21     2498.68    112.94 o 
   1   3   4     6631.13     6993.05     99.30 o 
   2   3   4     2518.60     2519.04     44.29 o 
   3   3   4      837.26      845.17     60.64 o 
   4   3   4     1022.58     1045.66     40.81 o 
   5   3   4      517.44      506.99     36.57 o 
  -7   4   4      508.64      536.37     42.46 o 
  -6   4   4     1111.57     1122.71     35.25 o 
  -5   4   4      978.22      933.35     28.68 o 
  -4   4   4     1197.24     1144.50     23.95 o 
  -3   4   4     1868.65     1921.57     35.51 o 
  -2   4   4     2493.87     2497.58     42.28 o 
  -1   4   4     1262.61     1259.84     35.99 o 
   0   4   4     2707.16     2611.06     73.74 o 
   1   4   4     3530.18     3588.77     61.76 o 
   2   4   4     3161.08     3246.19     64.38 o 
   3   4   4     2774.84     2952.02     59.77 o 
   4   4   4     2385.53     2394.96    116.79 o 
   5   4   4     1942.71     1905.45     51.87 o 
  -6   5   4      614.95      553.04     74.92 o 
  -5   5   4      750.62      753.57     35.54 o 
  -4   5   4      675.00      682.99     31.98 o 
  -3   5   4       28.00       19.36     12.12 o 
  -2   5   4      145.85      132.56     15.55 o 
  -1   5   4      286.44      271.54     27.97 o 
   0   5   4       50.52       58.26     13.40 o 
   1   5   4      324.75      295.05     21.15 o 
   2   5   4        0.98      -11.75     22.45 o 
   3   5   4       17.47      -11.36     14.95 o 
   4   5   4       31.48       20.58     13.34 o 
  -6   6   4     1680.64     1568.86     87.58 o 
  -5   6   4     2469.81     2564.58     63.10 o 
  -4   6   4     2158.05     2256.39     61.39 o 
  -3   6   4     2388.20     2497.63     59.44 o 
  -2   6   4     3284.18     3405.92     62.26 o 
  -1   6   4     3258.51     3509.26     90.80 o 
   0   6   4     1727.03     1818.28     55.14 o 
   1   6   4     1615.68     1632.46     34.31 o 
   2   6   4     1384.65     1423.07     57.04 o 
   3   6   4     2106.23     2217.37     69.08 o 
  -5   7   4       26.20       17.33      9.60 o 
  -4   7   4      116.41      136.11     22.32 o 
  -3   7   4      318.88      272.86     26.52 o 
  -2   7   4      168.95      180.01     16.25 o 
  -1   7   4      681.33      657.20     27.87 o 
   0   7   4      356.84      323.54     19.56 o 
   1   7   4      908.82      856.54     38.71 o 
   2   7   4      298.08      332.83     43.70 o 
  -4   8   4      981.25      999.68     51.32 o 
  -3   8   4     1146.96     1209.92     37.06 o 
  -2   8   4     1178.47     1184.90     52.97 o 
  -1   8   4      568.57      560.10     26.97 o 
   0   8   4      783.59      808.14     33.62 o 
   1   8   4      568.01      566.42     40.89 o 
  -1  -9   5       50.38       45.45     23.67 o 
   0  -9   5       36.96       39.46     20.99 o 
   1  -9   5      242.86      264.14     31.78 o 
   2  -9   5       43.75       45.65     25.92 o 
  -2  -8   5     1686.70     1585.32     65.32 o 
  -1  -8   5     1813.73     1830.81     71.49 o 
   0  -8   5     1387.55     1372.23     60.15 o 
   1  -8   5     1403.25     1401.24     57.62 o 
   2  -8   5     1077.18     1089.25     38.57 o 
   3  -8   5      991.92     1028.72     37.46 o 
   4  -8   5      771.81      941.31     63.30 o 
  -2  -7   5      118.04      112.62     21.37 o 
  -1  -7   5      699.09      653.09     30.15 o 
   0  -7   5      667.27      609.58     38.57 o 
   1  -7   5      747.66      734.86     27.97 o 
   2  -7   5      378.16      379.28     28.27 o 
   3  -7   5      328.32      353.49     36.27 o 
   4  -7   5      485.40      506.80     36.30 o 
  -2  -6   5     1278.77     1207.84     48.90 o 
  -1  -6   5     2532.30     2530.76     67.46 o 
   0  -6   5     2360.34     2444.03     64.94 o 
   1  -6   5     1151.11     1137.39     37.46 o 
  -6  -5   5      892.93      901.98     51.19 o 
  -5  -5   5      690.05      681.44     39.35 o 
  -4  -5   5     1480.27     1401.21     45.02 o 
  -3  -5   5     2566.19     2543.66     62.96 o 
  -2  -5   5     3820.42     3872.92     49.22 o 
  -1  -5   5     4517.94     4621.32     85.35 o 
   0  -5   5     2426.53     2467.18     42.24 o 
   1  -5   5     2428.06     2479.87     70.58 o 
   2  -5   5     2864.53     2953.23     72.93 o 
   3  -5   5     2910.82     2766.00     88.47 o 
   4  -5   5     1857.70     1784.15     47.93 o 
   5  -5   5     1141.52     1092.83     52.02 o 
  -6  -4   5      167.71      195.93     33.56 o 
  -5  -4   5        9.24       23.40     18.36 o 
  -4  -4   5      194.25      185.34     19.86 o 
  -3  -4   5      219.81      182.19     15.92 o 
  -2  -4   5      283.41      275.82     11.81 o 
  -1  -4   5      158.24      167.64     17.99 o 
   0  -4   5       70.87       71.76     14.96 o 
   1  -4   5       58.50       81.25     28.40 o 
   2  -4   5      365.97      333.77     14.36 o 
   3  -4   5       21.12       16.11     10.66 o 
   4  -4   5       29.23       15.16     10.99 o 
   5  -4   5        7.77        4.98      9.82 o 
   6  -4   5       50.96       47.02     33.01 o 
  -6  -3   5     1675.02     1764.14     79.74 o 
  -5  -3   5     1582.16     1618.97     47.12 o 
  -4  -3   5     3111.60     3113.13     68.14 o 
  -3  -3   5     3180.64     3246.14     87.48 o 
  -2  -3   5     5500.53     5634.73     97.23 o 
  -1  -3   5     2561.88     2740.73     68.46 o 
   0  -3   5     7645.90     7655.23    110.54 o 
   1  -3   5     5344.16     5497.70     99.57 o 
   2  -3   5     4067.91     4170.81     76.82 o 
   3  -3   5     3346.48     3447.51     77.81 o 
   4  -3   5      694.20      682.41     25.53 o 
   5  -3   5     1123.92     1148.68     58.82 o 
   6  -3   5      677.18      736.24     59.11 o 
  -7  -2   5      107.13       92.02     35.59 o 
  -6  -2   5      201.18      237.48     30.73 o 
  -5  -2   5      190.58      218.00     27.68 o 
  -4  -2   5     1489.18     1501.47     45.00 o 
  -3  -2   5      647.54      614.38     28.44 o 
  -2  -2   5      379.38      367.36     18.27 o 
  -1  -2   5     1519.47     1462.24     26.82 o 
   0  -2   5     4217.62     4177.07     71.85 o 
   1  -2   5     4264.73     4283.41     62.69 o 
   2  -2   5     2342.93     2356.37     32.64 o 
   3  -2   5     2402.87     2416.26     66.32 o 
   4  -2   5     1864.52     1833.96     86.04 o 
   5  -2   5     2836.66     2874.88     48.21 o 
   6  -2   5     1311.03     1313.69     42.12 o 
  -7  -1   5      758.01      779.52     42.26 o 
  -6  -1   5     1005.37     1028.15     44.61 o 
  -5  -1   5     2745.53     2705.71     74.92 o 
  -4  -1   5      670.34      656.27     30.49 o 
  -3  -1   5     2302.34     2259.32     52.13 o 
  -2  -1   5      715.99      675.48     13.68 o 
  -1  -1   5     2070.74     2145.79     40.29 o 
   0  -1   5     3329.12     3379.31     53.61 o 
   1  -1   5      380.11      350.63     10.84 o 
   2  -1   5      313.85      313.11     12.52 o 
   3  -1   5       61.03       79.95     10.57 o 
   4  -1   5      610.09      603.79     32.48 o 
   5  -1   5       77.48       84.65     22.23 o 
   6  -1   5       88.44       87.97     26.17 o 
  -7   0   5     1661.16     1744.15     64.03 o 
  -6   0   5     3033.07     3074.79     71.16 o 
  -5   0   5     3354.77     3542.87     92.11 o 
  -4   0   5     2507.43     2539.43     62.42 o 
  -3   0   5     3976.45     3853.18    103.66 o 
  -2   0   5     3215.49     3223.34     56.69 o 
  -1   0   5     5022.42     5187.21     73.01 o 
   0   0   5     5056.91     5061.39    108.32 o 
   1   0   5     4114.51     4190.69     60.38 o 
   2   0   5     5288.60     5357.95     82.23 o 
   3   0   5     5052.43     5242.58     59.12 o 
   4   0   5     2533.05     2607.65     42.88 o 
   5   0   5     1147.72     1198.17     27.30 o 
   6   0   5     1340.89     1255.63     33.37 o 
  -7   1   5       63.35       15.69     22.99 o 
  -6   1   5      257.52      263.95     31.90 o 
  -5   1   5       16.50       30.69     19.68 o 
  -4   1   5        5.07        7.76     18.47 o 
  -3   1   5        1.55        7.41      3.87 o 
  -2   1   5      310.43      338.86     12.71 o 
  -1   1   5      162.60      189.44     25.04 o 
   0   1   5      218.25      220.42     12.76 o 
   1   1   5      188.07      195.49     12.46 o 
   2   1   5      456.05      460.10     16.07 o 
   3   1   5     1430.18     1406.14     33.22 o 
   4   1   5      700.58      731.74     35.60 o 
   5   1   5      771.88      726.18     43.84 o 
   6   1   5      364.19      317.75     19.67 o 
  -7   2   5     1376.44     1388.38     60.75 o 
  -6   2   5     2265.07     2279.51     64.11 o 
  -5   2   5     2005.97     1973.47     64.10 o 
  -4   2   5     3269.30     3247.19     45.84 o 
  -3   2   5     5696.68     5806.34    108.08 o 
  -2   2   5     6886.22     7028.07    148.82 o 
  -1   2   5     3512.80     3433.23     67.61 o 
   0   2   5     3411.25     3404.29     65.61 o 
   1   2   5     2525.52     2546.92     37.61 o 
   2   2   5     1954.39     1927.13     38.09 o 
   3   2   5     2029.61     1990.62     47.43 o 
   4   2   5     1360.91     1309.34     25.00 o 
   5   2   5      588.57      582.51     20.12 o 
  -7   3   5      483.51      527.36     51.03 o 
  -4   3   5     2145.69     2033.58     34.47 o 
  -3   3   5     3602.44     3579.40     50.38 o 
  -2   3   5      804.57      775.10     18.96 o 
  -1   3   5      789.71      755.73     19.31 o 
   0   3   5     3910.91     3891.01     74.66 o 
   1   3   5     2648.07     2609.55     45.23 o 
   2   3   5     3491.16     3487.69     42.85 o 
   3   3   5     1224.49     1178.82     36.76 o 
   4   3   5     1645.02     1640.95     38.00 o 
   5   3   5     1511.99     1469.51     56.34 o 
  -6   4   5      742.42      732.84     42.73 o 
  -5   4   5     1150.08     1070.56     31.44 o 
  -4   4   5      755.40      745.78     35.20 o 
  -3   4   5      286.43      287.77     19.03 o 
  -2   4   5      168.16      158.66     15.69 o 
  -1   4   5       87.15       81.13     11.88 o 
   0   4   5      218.92      219.73     27.31 o 
   1   4   5      720.80      661.72     31.99 o 
   2   4   5      196.29      180.12     26.34 o 
   3   4   5      223.81      209.93     28.34 o 
   4   4   5       18.97       21.21     12.84 o 
  -6   5   5     1601.27     1702.47     66.01 o 
  -5   5   5     1588.87     1617.22     44.37 o 
  -4   5   5     2317.66     2381.99     37.69 o 
  -3   5   5     4271.46     4498.80     95.92 o 
  -2   5   5     4143.77     4360.27    111.29 o 
  -1   5   5     5649.59     5711.29     92.05 o 
   0   5   5     2334.56     2261.13     48.89 o 
   1   5   5     2485.44     2520.80     52.68 o 
   2   5   5     1155.06     1175.25     30.17 o 
   3   5   5     1923.87     1930.52     58.70 o 
   4   5   5     1748.14     1687.39     62.65 o 
  -5   6   5       18.25        9.16      9.23 o 
  -4   6   5       14.36        9.73     10.64 o 
  -3   6   5       17.02       13.98      8.27 o 
  -2   6   5      101.94       99.16     14.05 o 
  -1   6   5      885.26      921.32     30.01 o 
   0   6   5      638.31      611.76     33.29 o 
   1   6   5      813.73      756.11     36.15 o 
   2   6   5      463.86      472.24     34.16 o 
   3   6   5      953.21      978.00     36.49 o 
  -4   7   5      789.45      726.19     44.42 o 
  -3   7   5      634.89      624.75     31.48 o 
  -2   7   5     1261.71     1278.79     40.73 o 
  -1   7   5      741.06      693.18     27.86 o 
   0   7   5     1148.72     1125.80     37.98 o 
   1   7   5      991.91      959.69     34.40 o 
  -2   8   5     1559.74     1515.30     46.28 o 
  -1   8   5      842.63      871.33     35.08 o 
   0  -9   6     1248.24     1221.20     54.30 o 
   1  -9   6     1519.17     1593.20     64.22 o 
  -1  -8   6      144.17      118.98     23.84 o 
   0  -8   6      355.17      360.54     29.91 o 
   1  -8   6      524.65      500.22     25.69 o 
   2  -8   6      433.17      412.60     27.23 o 
   3  -8   6      432.92      337.51     98.45 o 
  -2  -7   6     1151.58     1085.89     50.82 o 
  -1  -7   6     1179.03     1160.56     39.64 o 
   0  -7   6      517.58      512.62     34.42 o 
   1  -7   6      627.64      665.01     41.50 o 
   2  -7   6      902.16      913.30     49.59 o 
  -2  -6   6     1035.33      984.85     30.21 o 
  -1  -6   6     3010.11     2971.69     77.46 o 
   0  -6   6     2672.90     2731.60     53.93 o 
   1  -6   6     1978.85     2035.27     66.46 o 
   2  -6   6     1630.73     1677.93     55.20 o 
   3  -6   6     1100.22     1167.65     46.43 o 
   4  -6   6     1548.50     1343.81    106.56 o 
  -5  -5   6      213.15      203.18     23.43 o 
  -4  -5   6      412.21      358.72     22.09 o 
  -3  -5   6       19.41       12.17     11.49 o 
  -2  -5   6      140.91      139.01     16.38 o 
  -1  -5   6       75.73      106.87     16.80 o 
   0  -5   6      787.20      813.29     35.99 o 
   1  -5   6        3.67       15.16     13.64 o 
   2  -5   6      346.07      367.18     43.97 o 
   3  -5   6      194.36      174.03     51.27 o 
   4  -5   6      221.93      174.88     68.45 o 
   5  -5   6        1.12        5.98     12.64 o 
  -6  -4   6     1590.15     1577.35     57.59 o 
  -5  -4   6     1618.19     1679.67     63.73 o 
  -4  -4   6     3770.91     3845.57     92.47 o 
  -3  -4   6     3727.18     3656.39     71.58 o 
  -2  -4   6     3762.54     3774.89     53.04 o 
  -1  -4   6     2695.91     2730.95     56.12 o 
   0  -4   6     2752.47     2823.25     67.74 o 
   1  -4   6     3018.51     3115.88     72.77 o 
   2  -4   6     2903.75     2950.05     44.21 o 
   3  -4   6     2276.66     2234.85     44.95 o 
   4  -4   6      940.34      944.12     27.25 o 
   5  -4   6     1127.92     1141.20     47.89 o 
  -6  -3   6      252.41      229.65     24.75 o 
  -5  -3   6      113.81      136.40     21.68 o 
  -4  -3   6     1060.64     1098.85     48.62 o 
  -3  -3   6      131.01      111.60     17.86 o 
  -2  -3   6      810.88      794.96     25.72 o 
  -1  -3   6      797.06      801.79     22.56 o 
   0  -3   6      883.09      836.72     17.36 o 
   1  -3   6     2246.57     2266.19     36.20 o 
   2  -3   6     1213.72     1193.90     27.09 o 
   3  -3   6     1442.04     1427.46     68.13 o 
   4  -3   6      876.82      839.16     26.97 o 
   5  -3   6     1393.69     1358.18     48.58 o 
  -7  -2   6     1413.00     1441.69     58.58 o 
  -6  -2   6     1724.79     1800.87     69.64 o 
  -5  -2   6     1238.66     1263.43     42.15 o 
  -4  -2   6      542.89      565.84     31.18 o 
  -3  -2   6     1446.95     1441.67     42.04 o 
  -2  -2   6     1713.48     1701.43     73.70 o 
  -1  -2   6     3379.23     3552.82     95.42 o 
   0  -2   6     2018.02     2083.71     33.47 o 
   1  -2   6      986.86      975.03     18.53 o 
   2  -2   6     1536.54     1516.98     25.13 o 
   3  -2   6     1011.42      923.27     24.27 o 
   4  -2   6      145.14      141.09     14.60 o 
   5  -2   6        1.36        9.32     13.93 o 
  -7  -1   6      717.44      714.07     41.93 o 
  -6  -1   6     1027.83     1038.96     53.27 o 
  -5  -1   6     3913.19     3899.42     99.80 o 
  -4  -1   6     5625.11     5785.30    110.43 o 
  -3  -1   6     4561.92     4469.24    138.48 o 
  -2  -1   6     4376.44     4488.33     97.93 o 
  -1  -1   6     3874.66     3995.24     72.82 o 
   0  -1   6     5244.08     5223.38     77.05 o 
   1  -1   6     2809.54     2799.97     39.23 o 
   2  -1   6     3815.16     3884.37     61.62 o 
   3  -1   6     3263.41     3308.53     43.11 o 
   4  -1   6     1970.24     1967.72     53.82 o 
   5  -1   6     2047.83     2099.13     47.93 o 
  -7   0   6        8.68       -5.09     24.19 o 
  -6   0   6       70.77       53.53     19.37 o 
  -5   0   6      118.87      123.28     20.06 o 
  -4   0   6      556.37      541.75     27.24 o 
  -3   0   6       83.81       86.37     21.08 o 
  -2   0   6      473.44      482.85     14.44 o 
  -1   0   6     1266.37     1295.96     25.00 o 
   0   0   6       42.14       50.92      8.09 o 
   1   0   6       11.65       21.44      6.43 o 
   2   0   6      265.70      265.58     20.97 o 
   3   0   6      284.29      270.25     15.91 o 
   4   0   6      185.74      197.31     20.06 o 
   5   0   6      207.88      189.12     17.74 o 
  -7   1   6     1861.99     1967.74     77.50 o 
  -6   1   6     1580.50     1609.76     68.86 o 
  -5   1   6     1802.24     1777.32     60.37 o 
  -4   1   6     1980.97     1905.59     62.34 o 
  -3   1   6     4330.94     4327.92     79.09 o 
  -2   1   6     3016.71     3186.30     64.65 o 
  -1   1   6     3997.66     4036.35    113.24 o 
   0   1   6     6522.86     6454.93    141.53 o 
   1   1   6     2777.36     2771.48     42.75 o 
   2   1   6     3795.58     3830.13     54.54 o 
   3   1   6     1444.92     1460.28     32.14 o 
   4   1   6     1449.02     1459.65     34.23 o 
   5   1   6      946.39      972.09     29.34 o 
  -7   2   6      296.07      275.51     40.25 o 
  -6   2   6      234.98      199.85     43.19 o 
  -5   2   6      651.88      610.92     83.25 o 
  -4   2   6     1747.41     1577.90     48.71 o 
  -3   2   6     2614.37     2644.25     41.86 o 
  -2   2   6     2104.45     2114.58     40.31 o 
  -1   2   6     2594.00     2552.31     41.74 o 
   0   2   6     2058.46     1941.30     38.00 o 
   1   2   6     1337.98     1293.02     28.66 o 
   2   2   6     2717.68     2647.97     53.87 o 
   3   2   6     1702.23     1703.43     32.45 o 
   4   2   6     1960.33     1890.17     42.62 o 
   5   2   6     1613.18     1592.85     46.80 o 
  -6   3   6     1608.95     1523.92     68.26 o 
  -5   3   6      942.46      847.30     98.80 o 
  -4   3   6      820.41      824.15     35.20 o 
  -3   3   6     1324.69     1278.49     43.89 o 
  -2   3   6      568.76      519.88     25.24 o 
  -1   3   6      823.92      804.42     21.73 o 
   0   3   6       36.98       44.02      9.64 o 
   1   3   6        6.52       -7.41     12.06 o 
   2   3   6        2.97        3.71      7.54 o 
   3   3   6      481.48      455.32     24.07 o 
   4   3   6      234.66      192.41     33.19 o 
  -6   4   6     1424.89     1437.55     84.94 o 
  -5   4   6     1003.45     1003.69     50.30 o 
  -4   4   6     2209.71     2263.98    109.84 o 
  -3   4   6     2553.16     2576.48     66.89 o 
  -2   4   6     2686.99     2678.92     69.99 o 
  -1   4   6     4860.40     4926.11     90.60 o 
   0   4   6     3551.29     3488.80     63.77 o 
   1   4   6     3650.62     3687.16    121.83 o 
   2   4   6     1804.94     1878.11     44.13 o 
   3   4   6     1980.01     1936.39     76.37 o 
   4   4   6      984.70     1043.54     73.69 o 
  -6   5   6       39.40       15.11     16.74 o 
  -5   5   6       52.54       22.46     12.91 o 
  -4   5   6        4.02        9.69     13.13 o 
  -3   5   6       20.93       12.48     12.28 o 
  -2   5   6       11.35       19.29      9.21 o 
  -1   5   6      442.76      412.71     22.22 o 
   0   5   6      152.56      128.93     22.73 o 
   1   5   6      242.22      248.81     33.60 o 
   2   5   6      771.54      749.15     65.19 o 
   3   5   6      693.71      643.26     51.93 o 
  -5   6   6     1049.44      996.05    117.09 o 
  -4   6   6     1554.93     1619.26     61.78 o 
  -3   6   6     1637.75     1740.25     50.01 o 
  -2   6   6     1515.24     1553.91     45.34 o 
  -1   6   6      633.36      643.88     39.80 o 
   0   6   6     1470.85     1458.86     56.95 o 
   1   6   6      856.30      892.72     31.93 o 
   2   6   6      651.26      662.87     32.59 o 
  -4   7   6      727.41      738.65     38.86 o 
  -3   7   6      841.96      854.41     85.18 o 
  -2   7   6      872.31      883.40     44.63 o 
  -1   7   6     1473.78     1526.78     44.80 o 
   0   7   6     1560.68     1563.88     44.17 o 
  -1  -8   7     1229.24     1169.73     48.81 o 
   0  -8   7      659.17      690.57     40.18 o 
   1  -8   7      745.11      818.60     45.94 o 
   2  -8   7      794.03      769.27     46.58 o 
  -1  -7   7     1371.91     1337.32     56.44 o 
   0  -7   7      878.54      890.98     40.98 o 
   1  -7   7     1283.16     1386.62     43.27 o 
   2  -7   7     1376.44     1419.47     62.51 o 
   3  -7   7      902.47      973.59     52.10 o 
  -2  -6   7      134.67      103.28     20.53 o 
  -1  -6   7       32.31      -11.49     18.10 o 
   0  -6   7       75.67       76.63     18.63 o 
   1  -6   7       71.83       97.42     31.02 o 
   2  -6   7       42.19       48.38     27.97 o 
   3  -6   7        5.11       32.74     16.53 o 
   4  -6   7       54.81       43.71     22.25 o 
  -2  -5   7     2326.39     2275.08     60.90 o 
  -1  -5   7     2846.64     2808.72     73.55 o 
   0  -5   7     3737.72     3866.96     99.13 o 
   1  -5   7     3813.45     3912.32    111.34 o 
   2  -5   7     1666.54     1828.07     57.43 o 
   3  -5   7     1455.40     1422.29     86.01 o 
   4  -5   7     1200.17     1177.17     76.02 o 
  -6  -4   7       82.92       75.74     26.98 o 
  -5  -4   7       92.08       52.96     21.00 o 
  -4  -4   7      428.66      390.07     27.78 o 
  -3  -4   7      522.67      502.32     58.91 o 
  -2  -4   7     1152.78     1122.87     34.01 o 
  -1  -4   7      374.05      296.50     77.02 o 
   0  -4   7      497.50      489.41     18.41 o 
   1  -4   7      992.54      977.67     49.56 o 
   2  -4   7      927.74      961.78     49.73 o 
   3  -4   7     1042.50     1064.48     45.26 o 
   4  -4   7      959.01      900.73     74.45 o 
   5  -4   7      831.61      770.57     44.69 o 
  -6  -3   7     1348.32     1417.40     56.19 o 
  -5  -3   7     1707.34     1804.96     70.24 o 
  -4  -3   7     1203.25     1213.60     54.20 o 
  -3  -3   7     1007.33     1003.07     44.12 o 
  -2  -3   7     1413.00     1434.80     39.08 o 
  -1  -3   7      897.70      880.67     48.92 o 
   0  -3   7      650.20      602.81     27.84 o 
   1  -3   7      502.91      473.45     19.63 o 
   2  -3   7     1272.52     1260.88     37.39 o 
   3  -3   7      990.45      943.39     24.45 o 
   4  -3   7      341.27      323.05     38.01 o 
   5  -3   7      314.51      319.65     35.68 o 
  -6  -2   7      698.74      696.77     39.87 o 
  -5  -2   7     1509.55     1511.50     49.57 o 
  -4  -2   7     1556.33     1622.44     55.04 o 
  -3  -2   7     2950.41     2844.42    100.99 o 
  -2  -2   7     4920.26     5357.17    101.98 o 
  -1  -2   7     4605.20     4828.29    124.44 o 
   0  -2   7     2258.16     2341.21     31.56 o 
   1  -2   7     2513.85     2594.65     41.60 o 
   2  -2   7     3387.62     3456.57     64.61 o 
   3  -2   7     2923.64     2962.73     77.41 o 
   4  -2   7     1825.13     1895.47     49.58 o 
   5  -2   7     1239.89     1258.47     39.59 o 
  -6  -1   7       84.96      117.63     36.69 o 
  -5  -1   7      149.13      128.03     21.22 o 
  -4  -1   7      132.66      168.56     40.80 o 
  -3  -1   7      479.38      458.35     35.28 o 
  -2  -1   7       30.73       27.76      8.42 o 
  -1  -1   7       11.05       12.73      8.60 o 
   0  -1   7       43.10       34.15      8.08 o 
   1  -1   7      773.66      774.70     24.01 o 
   2  -1   7       17.46       21.11      7.35 o 
   3  -1   7      198.63      182.82     17.30 o 
   4  -1   7      168.72      166.14     19.34 o 
   5  -1   7      303.56      290.73     25.99 o 
  -6   0   7     1083.77     1095.71     58.50 o 
  -5   0   7     2566.13     2640.75     67.19 o 
  -4   0   7     4094.04     3913.39     98.57 o 
  -3   0   7     3597.94     3626.53     79.32 o 
  -2   0   7     1825.28     1895.92     58.69 o 
  -1   0   7     2973.34     3066.54     63.92 o 
   0   0   7     3932.30     4000.15     61.83 o 
   1   0   7     2701.34     2693.50     35.86 o 
   2   0   7     2419.77     2439.35     38.93 o 
   3   0   7      713.14      730.82     20.29 o 
   4   0   7     1352.68     1335.84     42.64 o 
   5   0   7     1398.39     1333.38     33.55 o 
  -6   1   7      159.57      162.52     54.40 o 
  -5   1   7      654.97      601.05     34.66 o 
  -4   1   7      646.65      654.29     36.47 o 
  -3   1   7      713.74      749.92     22.40 o 
  -2   1   7     2338.86     2274.73     43.22 o 
  -1   1   7     1164.94     1177.66     27.90 o 
   0   1   7     2271.97     2192.32     40.95 o 
   1   1   7     1235.78     1215.74     22.61 o 
   2   1   7     1874.77     1809.44     34.18 o 
   3   1   7      934.24      915.61     23.98 o 
   4   1   7     1189.47     1143.79     32.44 o 
  -6   2   7     1264.17     1329.72     66.69 o 
  -5   2   7      596.11      525.00     67.56 o 
  -4   2   7     1429.42     1428.72     53.02 o 
  -3   2   7     1361.59     1282.46     38.99 o 
  -2   2   7     1193.55     1236.81     29.08 o 
  -1   2   7     1754.64     1761.07     42.76 o 
   0   2   7      193.70      180.05     33.91 o 
   1   2   7      276.23      274.54     28.38 o 
   2   2   7       63.26       49.68     10.78 o 
   3   2   7      227.83      198.58     24.71 o 
  -6   3   7     1641.77     1535.26     60.26 o 
  -5   3   7     1793.78     1773.32     71.22 o 
  -4   3   7     1455.64     1407.10     29.26 o 
  -3   3   7     2225.58     2323.01     58.18 o 
  -2   3   7     3302.24     3391.76     68.49 o 
  -1   3   7     5891.60     5927.91     87.95 o 
   0   3   7     3163.84     3145.64    127.02 o 
   1   3   7     2363.41     2341.47     77.93 o 
   2   3   7     2612.87     2562.99     70.88 o 
   3   3   7     1716.89     1657.28     51.31 o 
   4   3   7     1200.21     1208.54     57.21 o 
  -6   4   7        2.00        5.09     27.44 o 
  -4   4   7       48.51       24.56     12.23 o 
  -3   4   7       79.82       74.85     16.97 o 
  -2   4   7        0.88      -11.89     13.83 o 
  -1   4   7       79.16      106.25     18.47 o 
   0   4   7        2.71        8.90      7.84 o 
   1   4   7      419.82      396.85     41.79 o 
   2   4   7      554.39      560.45     42.92 o 
   3   4   7      339.09      348.51     57.61 o 
  -5   5   7      998.72     1006.68     50.65 o 
  -4   5   7     1867.51     1780.94     55.07 o 
  -3   5   7     1785.74     1877.98     69.33 o 
  -2   5   7      905.57      927.82     37.60 o 
  -1   5   7     1207.74     1283.46     43.76 o 
   0   5   7     1465.12     1476.31     71.21 o 
   1   5   7     1555.43     1509.27     45.91 o 
   2   5   7     1273.48     1246.45     44.21 o 
  -4   6   7     1152.49      992.78     48.79 o 
  -3   6   7      924.50      849.60     41.48 o 
  -2   6   7     1092.95     1096.26     83.28 o 
  -1   6   7     1489.20     1493.06     44.57 o 
   0   6   7     1332.41     1337.90     53.77 o 
   1   6   7     1609.67     1568.58     74.07 o 
   0  -8   8      532.19      538.57     43.62 o 
  -1  -7   8       32.57       21.20     21.04 o 
   0  -7   8       49.80       45.50     23.61 o 
   1  -7   8       84.55       66.52     17.00 o 
   2  -7   8        5.50       -5.35     24.61 o 
  -1  -6   8     1269.54     1188.39     52.92 o 
   0  -6   8     1475.93     1550.72     67.34 o 
   1  -6   8     1511.18     1578.31     67.82 o 
   2  -6   8     1271.37     1196.16     86.31 o 
   3  -6   8     1393.41     1398.58     65.40 o 
   0  -5   8      842.65      904.38     45.79 o 
   1  -5   8      715.17      763.90    130.75 o 
   2  -5   8      236.10      227.44     58.26 o 
   3  -5   8      281.28      290.33     90.70 o 
   4  -5   8      649.26      578.25    113.83 o 
  -5  -4   8     2047.08     2026.49     70.69 o 
  -4  -4   8     1617.76     1535.74     61.98 o 
  -3  -4   8     1280.18     1346.70     39.56 o 
  -2  -4   8     1088.56     1114.40     58.97 o 
   0  -4   8      999.48     1067.16     52.92 o 
   1  -4   8      997.03     1045.20     53.07 o 
   2  -4   8      509.68      443.11    129.63 o 
   3  -4   8      276.31      221.65     88.60 o 
   4  -4   8      210.74      173.59     62.50 o 
  -5  -3   8      634.19      458.27    135.59 o 
  -4  -3   8     1109.13     1026.62     65.87 o 
  -3  -3   8     2313.65     2430.33     66.21 o 
  -2  -3   8     4580.47     4591.72    103.90 o 
  -1  -3   8     3391.57     3467.14     81.65 o 
   0  -3   8     1421.90     1487.17     42.18 o 
   1  -3   8     2022.60     2172.34     43.80 o 
   2  -3   8     1261.70     1306.71     35.87 o 
   3  -3   8     1998.70     2046.62     52.31 o 
   4  -3   8     1206.03     1246.72     51.50 o 
  -6  -2   8       12.50        4.30     25.87 o 
  -5  -2   8      133.83       97.29     44.47 o 
  -4  -2   8      247.89      210.50     68.63 o 
  -3  -2   8      389.66      357.49     73.49 o 
  -2  -2   8      166.41      175.12     53.47 o 
  -1  -2   8      140.58      135.44     42.80 o 
   0  -2   8       10.21       17.28      8.80 o 
   1  -2   8       95.53       95.63     12.39 o 
   2  -2   8       17.54       31.28     18.20 o 
   3  -2   8      240.46      200.38     24.93 o 
   4  -2   8        9.38       16.21     13.59 o 
  -6  -1   8     1200.94     1222.88     66.13 o 
  -5  -1   8     2294.99     2265.18     83.14 o 
  -4  -1   8     1956.29     1862.59     51.69 o 
  -3  -1   8     1891.29     1897.41     58.41 o 
  -2  -1   8     3661.79     3929.43     65.45 o 
  -1  -1   8     2708.77     2849.47     44.92 o 
   0  -1   8     4112.99     4288.66     49.14 o 
   1  -1   8     2593.95     2639.59     42.84 o 
   2  -1   8     2654.24     2670.19     33.81 o 
   3  -1   8     1262.80     1277.11     28.29 o 
   4  -1   8     1138.03     1069.14     28.21 o 
  -6   0   8       16.53       -6.40     18.84 o 
  -5   0   8      782.71      718.73     37.16 o 
  -4   0   8      877.06      829.64     64.26 o 
  -3   0   8     1400.01     1457.48     51.33 o 
  -2   0   8     1207.40     1213.93     35.84 o 
  -1   0   8      609.72      610.01     19.94 o 
   0   0   8     2666.18     2689.32     48.85 o 
   1   0   8     1451.57     1428.90     38.25 o 
   2   0   8     1063.33     1020.16     26.48 o 
   3   0   8      438.47      423.13     18.23 o 
   4   0   8      999.72      965.01     27.85 o 
  -6   1   8      551.36      567.36     39.10 o 
  -5   1   8      851.42      825.15     78.83 o 
  -4   1   8     1143.15     1146.23     43.28 o 
  -3   1   8     1479.52     1442.51     46.26 o 
  -2   1   8     1166.53     1205.23     36.47 o 
  -1   1   8     1443.24     1434.54     36.93 o 
   0   1   8      370.80      336.09     14.72 o 
   1   1   8      371.78      342.25     31.21 o 
   2   1   8      295.85      321.98     40.58 o 
   3   1   8       59.61       41.85     14.53 o 
   4   1   8       73.40       38.26     13.85 o 
  -6   2   8     1880.61     1746.29     68.06 o 
  -5   2   8     1765.08     1706.90     70.56 o 
  -4   2   8      995.84     1053.49     43.29 o 
  -3   2   8     1478.78     1526.27     30.32 o 
  -2   2   8     1852.82     1985.65     48.79 o 
  -1   2   8     3558.14     3701.93     66.69 o 
   0   2   8     2396.67     2352.42     53.60 o 
   1   2   8     4097.11     3907.41     59.57 o 
   2   2   8     3446.14     3336.02    114.61 o 
   3   2   8     1981.27     1855.44     48.87 o 
  -5   3   8        0.89        9.65     11.17 o 
  -4   3   8        2.22       10.55     11.33 o 
  -3   3   8       74.16       45.42     13.94 o 
  -2   3   8      357.69      334.10     35.56 o 
  -1   3   8       51.98       57.30     21.20 o 
   0   3   8        6.88        1.47     13.31 o 
   1   3   8       15.40       18.13     10.53 o 
   2   3   8       88.46       79.02     19.98 o 
   3   3   8      430.44      360.93     32.65 o 
  -5   4   8     1463.80     1299.39    119.53 o 
  -4   4   8     2013.41     2018.40     82.27 o 
  -3   4   8     1375.98     1456.69     44.21 o 
  -2   4   8     1639.69     1633.84     61.02 o 
  -1   4   8     1840.01     1794.40     50.31 o 
   0   4   8      867.05      865.56     37.38 o 
   1   4   8      960.27      950.98     39.30 o 
   2   4   8      606.47      624.06     44.92 o 
  -4   5   8      779.63      773.49    111.33 o 
  -3   5   8      998.01      997.50     45.15 o 
  -2   5   8      643.23      677.29     36.49 o 
  -1   5   8      728.13      800.01     29.81 o 
   0   5   8     1173.65     1134.89     65.67 o 
   1   5   8     1668.37     1563.94     59.70 o 
  -2   6   8      260.36      245.20     33.63 o 
   0  -7   9     1385.99     1417.60     59.89 o 
   1  -7   9     1112.46     1268.50     53.89 o 
   0  -6   9      274.22      261.31     33.21 o 
   1  -6   9      156.64      172.02     29.83 o 
   2  -6   9      185.75      156.24     75.20 o 
   0  -5   9      344.92      417.84     37.38 o 
   1  -5   9      685.24      698.75     44.04 o 
   2  -5   9      507.07      534.26     37.20 o 
   3  -5   9      748.97      666.23     42.51 o 
   0  -4   9     2909.89     3113.52     68.42 o 
   1  -4   9     2929.10     3077.15    104.24 o 
   2  -4   9     1225.70     1141.22     67.43 o 
   3  -4   9     1220.33     1301.70     57.84 o 
  -3  -3   9       26.10       21.62     12.70 o 
  -2  -3   9       69.67       64.09     21.20 o 
  -1  -3   9       29.87       22.77     18.63 o 
   0  -3   9      381.33      364.22     18.93 o 
   1  -3   9       17.90       29.53      8.43 o 
   2  -3   9       19.77       12.65     11.82 o 
   3  -3   9      219.65      175.13     51.53 o 
  -5  -2   9     2207.46     2123.39     97.95 o 
  -4  -2   9     1566.19     1585.21     64.08 o 
  -3  -2   9     2086.81     2072.86     49.91 o 
  -2  -2   9     2162.46     2302.18     54.00 o 
  -1  -2   9     1302.32     1408.71     58.10 o 
   0  -2   9     2591.01     2662.34     33.45 o 
   1  -2   9     1464.92     1485.08     26.92 o 
   2  -2   9     1742.88     1756.04     42.29 o 
   3  -2   9     1291.01     1281.67     38.84 o 
  -5  -1   9      148.64      124.28     44.79 o 
  -4  -1   9      269.15      218.92     90.23 o 
  -3  -1   9      326.20      335.04     66.19 o 
  -2  -1   9      565.38      506.26     33.57 o 
  -1  -1   9      696.00      712.05     46.25 o 
   0  -1   9     1704.74     1719.77     27.11 o 
   1  -1   9     1017.18      998.44     26.08 o 
   2  -1   9      873.45      857.08     23.99 o 
   3  -1   9      987.89      927.37     28.37 o 
  -5   0   9      928.06      925.90     44.78 o 
  -4   0   9      359.91      388.18     52.79 o 
  -3   0   9      994.07      925.44     37.01 o 
  -2   0   9     1393.76     1420.78     68.96 o 
  -1   0   9     1835.53     1826.24     40.19 o 
   0   0   9      470.51      447.52     17.83 o 
   1   0   9      618.59      589.05     33.62 o 
   2   0   9      347.96      367.80     44.45 o 
   3   0   9      126.19      109.59     24.07 o 
  -5   1   9     1548.24     1368.28     55.20 o 
  -4   1   9     2103.99     2005.16    102.37 o 
  -3   1   9     2473.93     2729.14     71.17 o 
  -2   1   9     1885.67     1927.28     51.27 o 
  -1   1   9      985.73     1056.42     32.95 o 
   0   1   9     1589.58     1633.13     74.93 o 
   1   1   9     2348.38     2369.45     89.83 o 
   2   1   9     2083.05     2040.93     61.76 o 
   3   1   9     1871.39     1783.61     49.05 o 
  -5   2   9       44.70       38.67     23.51 o 
  -4   2   9      196.36      138.92     42.23 o 
  -3   2   9        0.52        4.63      8.89 o 
  -2   2   9       57.34       58.29     26.40 o 
  -1   2   9       32.86       23.07     14.47 o 
   0   2   9       89.67       92.49     31.81 o 
   1   2   9        5.52       21.90     13.59 o 
   2   2   9       61.04       25.30     10.59 o 
  -5   3   9     1923.42     1765.96     66.85 o 
  -4   3   9     1552.55     1563.67     62.72 o 
  -3   3   9     1791.80     1872.11     92.67 o 
  -2   3   9     1619.26     1608.04     48.29 o 
  -1   3   9     1627.70     1593.13     53.38 o 
   0   3   9     1538.16     1484.87     47.17 o 
   1   3   9     1390.96     1331.67     41.52 o 
   2   3   9      834.56      730.87     45.03 o 
  -4   4   9      488.44      345.77    111.10 o 
  -3   4   9     1319.29     1386.67     51.57 o 
  -2   4   9      712.01      727.49     37.01 o 
  -1   4   9     1331.24     1292.19     46.99 o 
   0   4   9      955.27      965.79     37.63 o 
   1   4   9      882.10      819.97     33.07 o 
  -2   5   9      588.03      589.94     52.55 o 
   0  -5  10      740.28      772.49     42.73 o 
   1  -5  10     1313.14     1470.08     59.35 o 
   0  -4  10      220.32      224.93     23.22 o 
   1  -4  10        0.16       10.07     20.57 o 
   2  -4  10        9.66       16.21     12.22 o 
  -4  -3  10     2210.95     2169.08     68.88 o 
  -3  -3  10     1663.84     1763.95     69.23 o 
  -2  -3  10     1167.72     1217.03     55.42 o 
  -1  -3  10     1234.86     1263.74     52.64 o 
   0  -3  10     2391.63     2510.44    103.78 o 
   1  -3  10     1499.26     1520.97     67.00 o 
   2  -3  10     1066.98     1034.11     50.51 o 
  -4  -2  10      277.42      197.94     98.26 o 
  -3  -2  10      201.90      175.43     69.18 o 
  -2  -2  10      585.06      571.76     36.27 o 
  -1  -2  10      522.38      531.30     32.37 o 
   0  -2  10      669.65      673.60     24.07 o 
   1  -2  10      244.45      231.26     28.95 o 
   2  -2  10      444.20      424.44     69.19 o 
  -5  -1  10      865.96      792.77     58.77 o 
  -4  -1  10      779.92      744.66     36.41 o 
  -3  -1  10     1138.09     1073.87     50.55 o 
  -2  -1  10     1223.49     1283.67     60.62 o 
  -1  -1  10      846.52      820.50     25.88 o 
   0  -1  10      848.88      828.53     23.15 o 
   1  -1  10      738.19      718.95     33.02 o 
   2  -1  10      433.96      419.15     64.05 o 
  -5   0  10      896.96      876.20     40.65 o 
  -4   0  10     1031.98     1079.34     50.56 o 
  -3   0  10     1981.30     1972.85     77.28 o 
  -2   0  10     2066.55     2066.03     53.09 o 
  -1   0  10     1525.48     1599.89     44.42 o 
   0   0  10     1715.68     1754.12     48.82 o 
   1   0  10     1105.54     1107.71     36.74 o 
   2   0  10     1861.52     1842.44     50.01 o 
  -4   1  10        1.26      -24.66     28.38 o 
  -3   1  10        0.61       15.27     16.05 o 
  -2   1  10        9.57        4.24      8.35 o 
  -1   1  10       10.69       13.31     22.95 o 
   0   1  10       33.58       13.99     10.36 o 
   1   1  10       20.04       29.28      9.41 o 
  -4   2  10     1563.85     1559.34     68.84 o 
  -3   2  10     2668.18     2610.83     87.82 o 
  -2   2  10     1135.64     1187.22     37.17 o 
  -1   2  10     1693.48     1794.61     47.66 o 
   0   2  10     1391.97     1339.17     52.55 o 
   1   2  10     1177.85     1107.65     37.81 o 
  -3   3  10      536.94      534.18     89.45 o 
  -2   3  10      355.43      358.69     66.79 o 
  -1   3  10     1057.47     1108.86     69.76 o 
   0   3  10     1158.88     1082.49     53.19 o 
   0  -4  11     1098.78     1074.20     54.20 o 
   0  -3  11      647.97      655.46     37.17 o 
  -3  -2  11      956.97      876.49    108.54 o 
  -2  -2  11      527.98      563.34     36.52 o 
  -1  -2  11      391.19      329.88     28.92 o 
   0  -2  11      887.99      872.13     30.34 o 
  -3  -1  11     1203.06     1197.11     56.03 o 
  -2  -1  11     1761.56     1910.96     70.57 o 
  -1  -1  11     1382.44     1387.09     40.07 o 
   0  -1  11      946.22      957.27     33.92 o 
   1  -1  11      699.86      717.19     72.49 o 
  -3   0  11      276.14      206.60     86.33 o 
  -2   0  11        0.50       15.37     26.23 o 
  -1   0  11       17.32       30.37     13.93 o 
   0   0  11       15.97        2.06     13.22 o 
  -2   1  11     1062.29     1110.19     52.61 o 
  -1   1  11     2112.15     2128.40     51.90 o 
                                                 
